# Supplementary material for: LSEA Evaluation of Lipid Mediators of Inflammation in Lung and Cortex of Mice Exposed to Diesel Air Pollution
Source: Biomedicines. 2022 Mar 19;10(3):712. doi: 10.3390/biomedicines10030712 (PMC8945792; doi:10.3390/biomedicines10030712)
Supplement: Supplementary file 1 [file biomedicines-10-00712-s001.zip]

Archive with 5 entries (5 files):
- Supplemental Tables.pdf
- Table S2 .xlsx
- Table S3 .xlsx
- Table S4 .xlsx
- Table S5 .xlsx
