# Supplementary material for: LSEA Evaluation of Lipid Mediators of Inflammation in Lung and Cortex of Mice Exposed to Diesel Air Pollution
Source: Biomedicines. 2022 Mar 19;10(3):712. doi: 10.3390/biomedicines10030712 (PMC8945792; doi:10.3390/biomedicines10030712)
Supplement: Supplementary file 1 [file biomedicines-10-00712-s001.zip › Table S2 .xlsx]

## Sheet: lipid_metadata
lipid	class	enzyme	fatty acid
10-HDoHE	3	AUTO	DHA
11-HDoHE	3	AUTO	DHA
11-HEPE	3	AUTO	EPA
12-HEPE	3	AUTO	EPA
13-HDoHE	3	AUTO	DHA
14-HDoHE	3	AUTO	DHA
16-HDoHE	3	AUTO	DHA
17-HDoHE	3	AUTO	DHA
18-HEPE	3	AUTO	EPA
20-HDoHE	3	AUTO	DHA
4,17-DiHDoHE	3	AUTO	DHA
4-HDoHE	3	AUTO	DHA
5-HEPE	3	AUTO	EPA
7-HDoHE	3	AUTO	DHA
8-HDoHE	3	AUTO	DHA
8-HEPE	3	AUTO	EPA
9-HEPE	3	AUTO	EPA
LXA5	3	AUTO	EPA
15d-D12,14-PGJ3	3	COX	EPA
PGD3	3	COX	EPA
RvE3	3	COX	EPA
TXB3	3	COX	EPA
10(11)-EpDPE	3	CYP	DHA
11,12-EpETE	3	CYP	EPA
13(14)-EpDPE	3	CYP	DHA
14,15-EpETE	3	CYP	EPA
16(17)-EpDPE	3	CYP	DHA
17,18-EpETE	3	CYP	EPA
19(20)-EpDPE	3	CYP	DHA
19,20-DiHDoPE	3	CYP	DHA
5,6-DiHETE(EPA)	3	CYP	EPA
7(8)-EpDPE	3	CYP	DHA
8,9-EpETE	3	Cyp	EPA
RvD4	3	CYP	DHA
8-oxoRvD1	3	DH	DHA
10S,17S-DiHDoHE	3	LOX	DHA
15(S)-HEPE	3	LOX	EPA
9(S)-HOTrE	3	LOX	LNA
9-OxoOTrE	3	LOX	LNA
LTB5	3	LOX	EPA
PD1	3	LOX	DHA
RvD5	3	LOX	DHA
17-oxoRvD1	3	NA	DHA
7(S)-Maresin1	3	NA	DHA
13-HODE	6	AUTO	LA
15(S)-HEDE	6	AUTO	Eicosadienoic acid
15-HETE	6	AUTO	AA
15-OxoEDE	6	AUTO	Eicosadienoic acid
15-OxoETE	6	AUTO	AA
8-HETE	6	AUTO	AA
8-isoPGF2a & 11bPGF2a	6	AUTO	AA
9(10)-EpOME	6	AUTO	LA
9-HETE	6	AUTO	AA
9-HODE	6	AUTO	LA
9-OxoODE	6	AUTO	LA
iPF-VI	6	AUTO	AA
LXA4	6	AUTO	AA
11-HETE	6	AUTO	AA
11(R)-HEDE	6	COX	Eicosadienoic acid
11dh-2,3-dinor TXB2	6	COX	AA
11dh-TXB2	6	COX	AA
12(S)-HHTrE	6	COX	AA
13,14dh-15k-PGD2	6	COX	AA
13,14dh-15k-PGE1	6	COX	DGLA
13,14dh-15k-PGE2	6	COX	AA
13,14dh-15k-PGF2a	6	COX	AA
13,14dhPGE1	6	COX	DGLA
15d-D12,14-PGJ2	6	COX	AA
15-epi LXA4	6	COX	AA
15-keto PGE1	6	COX	DGLA
15-keto PGE2	6	COX	AA
15-keto PGF2a	6	COX	AA
2,3-dinor PGE1	6	COX	DGLA
Bicyclo PGE1	6	COX	DGLA
BicycLOX PGE2	6	COX	AA
PGA2	6	COX	AA
PGD2	6	COX	AA
PGE1	6	COX	DGLA
PGE2	6	COX	AA
PGF1a	6	COX	DGLA
PGF2a	6	COX	AA
PGJ2	6	COX	AA
tetranor PGEM	6	COX	DGLA
TXB2	6	COX	AA
D12-PGJ2	6	COX	AA
D17-PGE1	6	COX	DGLA
11,12-DiHETrE	6	CYP	AA
11,12-EpETrE	6	CYP	AA
12(13)-DiHOME	6	CYP	LA
12(13)-EpOME	6	CYP	LA
12-OxoETE	6	CYP	AA
14,15-DiHETrE	6	CYP	AA
14,15-EpETrE	6	CYP	AA
2,3-dinor TXB2	6	CYP	AA
20-HETE	6	CYP	AA
5,6-DiHETrE	6	CYP	AA
6-keto PGE1	6	CYP	AA
8,9-EpETrE	6	CYP	AA
5,6-EpETrE	6	CYP	AA
13-OxoODE	6	DH	LA
5-oxoETE	6	DH	AA
6,15-diketo PGFa	6	IDRO	AA
6kPGF1a	6	IDRO	AA
8,9-DiHETrE	6	IDRO	AA
9,10-DiHOME	6	IDRO	LA
18-carboxy dinor LTB4	6	NA	AA
19(R)-OH PGF2a & 20-OH PGF2a	6	NA	AA
20-COOH LTB4	6	NA	AA
12-HETE	6	LOX	AA
12-OxoLTB4	6	LOX	AA
13(S)-HOTrE	6	LOX	LA
13(S)-HOTrE(g)	6	LOX	GLA
15-oxo LXA4	6	LOX	AA
5(S),12(S)-DiHETE	6	LOX	AA
5(S),15(S)-DiHETE	6	LOX	AA
5-HETE	6	LOX	AA
8(S),15(S)-DiHETE	6	LOX	DGLA
8(S)-HETrE	6	LOX	DGLA
LTB4	6	LOX	AA
tetranor 12-HETE	6	LOX	AA
5(S)-HETrE	9	LOX	Mead Acid

## Sheet: raw_data
lipid	Lung_3h_A5	Lung_3h_A6	Lung_3h_A7	Lung_3h_C5	Lung_3h_C6	Lung_3h_C7	Cortex_3h_A5	Cortex_3h_A6	Cortex_3h_A7	Cortex_3h_C5	Cortex_3h_C6	Cortex_3h_C7	Lung_24h_A1	Lung_24h_A2	Lung_24h_A4	Lung_24h_C1	Lung_24h_C2	Lung_24h_C3	Cortex_24h_A1	Cortex_24h_A2	Cortex_24h_A3	Cortex_24h_C1	Cortex_24h_C2	Cortex_24h_C3
10-HDoHE	10.87	5.55	2.5	4.21	4.74	3.32	4.88	10.46	10.39	9.34	10.1	6.85	5.35	3.31	2.43	3.12	2.51	3.51	10	4.63	5.83	3.13	4.49	6.07
11-HDoHE	6.67	5.18	2.71	4.6	5.8	3.84	6.41	11.79	12.61	11.5	11.89	9.03	5.07	2.85	2.46	2.81	2.41	3.43	11.27	6.4	7.53	4.68	6.58	8.41
11-HEPE	1.1	0.78	0.55	0.49	0.81	0.56	NA	0.07	NA	0.08	0.07	NA	0.83	0.36	0.34	0.41	0.31	0.29	0.07	0.05	NA	0.02	NA	NA
12-HEPE	102.49	42.07	17.43	30.54	18.42	9.09	0.1	0.17	0.23	NA	NA	0.29	2.53	3.67	2.21	1.04	2.03	10.47	NA	NA	0.11	NA	NA	NA
13-HDoHE	13.59	8.18	3.84	6.81	8.2	5.24	9.43	17.05	18.64	16.38	20.2	13.05	7.92	4.42	3.77	4.45	3.82	5.71	14.06	6.55	8.98	5.36	8.37	8.86
14-HDoHE	94.34	21.88	7.43	25.07	11.81	10.02	7.31	13.63	13.01	14.26	12.7	10.2	8.99	9.86	5.52	4.87	7.1	16.68	9.34	4.3	5.79	2.99	6.97	8.18
16-HDoHE	15.51	10.93	5.8	9.58	11.2	7.46	8.59	26.55	17.99	30.56	25.14	18.34	10.21	5.89	4.93	5.5	4.01	6.2	22.82	9.3	12.75	7.58	15.89	10.28
17-HDoHE	3.25	2.34	1.2	2.07	2.45	1.62	2.94	4.98	5.16	6.15	4.83	3.61	1.79	1.03	0.87	0.91	0.76	1.25	4.32	2.03	2.81	1.72	2.63	3.57
18-HEPE	0.52	0.66	0.59	0.47	0.89	0.91	0.16	0.18	0.28	0.14	0.26	0.2	0.85	0.39	0.38	0.39	0.23	0.34	0.18	0.09	0.1	0.06	0.11	0.13
20-HDoHE	13.94	9.33	5.35	7.86	10.87	7.68	12.91	28.57	31.29	28.31	28.71	17.84	10.41	5.7	4.77	5.3	3.73	6.13	20.27	9.9	14.11	9.28	16.07	18.3
4,17-DiHDoHE	5.41	2.37	1.99	2.36	3.19	3.71	4.31	8.95	8.5	5.1	11.4	5.05	5.2	3.17	1.9	2.28	2.03	2.77	5.22	1.72	2.55	2.92	5.03	4.07
4-HDoHE	24.29	18.58	7.02	12.72	13.93	13.14	23.35	44.95	38.6	34.61	25.15	29.13	23.29	16.66	13.27	13.06	11.26	15.36	NA	NA	79.54	33.87	53.72	50.11
5-HEPE	0.96	0.69	0.51	0.46	0.79	0.83	0.12	0.14	0.19	0.13	0.17	0.12	0.96	0.5	0.52	0.48	0.36	0.44	0.17	0.12	0.15	0.08	0.14	0.17
7-HDoHE	3.14	2.71	1.22	2.03	2.55	1.71	1.96	3.9	3.5	4.27	2.94	2.19	2.52	1.52	1.28	1.47	1.22	1.77	4.03	2.19	2.86	1.48	2.2	3.14
8-HDoHE	6.59	6	3.38	4.74	6.88	4.74	4.69	9.46	8.9	10.15	6.9	5.77	6.05	3.4	2.84	3.09	2.69	3.6	11.22	6.48	8.49	4.89	6.94	8.46
8-HEPE	0.56	0.43	0.28	0.26	0.33	0.32	NA	0.04	NA	NA	NA	0.02	0.29	0.2	0.16	0.16	0.11	0.19	0.05	0.03	0.04	NA	NA	NA
9-HEPE	NA	NA	NA	NA	NA	NA	NA	NA	NA	NA	NA	0.16	NA	0.11	NA	0.19	NA	NA	NA	NA	NA	NA	NA	NA
LXA5	1.04	NA	0.21	0.14	0.26	0.33	0.05	NA	NA	0.17	NA	0.06	0.76	0.33	0.26	0.22	0.3	0.21	0.08	0.06	0.08	0.07	0.08	0.13
15d-D12,14-PGJ3	NA	NA	NA	NA	NA	NA	NA	NA	NA	NA	NA	NA	NA	NA	NA	NA	NA	NA	NA	NA	NA	NA	NA	NA
PGD3	NA	0.24	NA	0.56	0.78	NA	NA	NA	NA	NA	NA	NA	0.59	NA	NA	NA	0.23	NA	NA	NA	NA	NA	NA	NA
RvE3	NA	0.75	NA	NA	NA	NA	NA	NA	NA	NA	NA	NA	NA	1.4	NA	1.33	NA	NA	NA	NA	NA	NA	NA	NA
TXB3	0.83	0.6	0.98	0.45	0.88	0.68	0.12	0.24	0.29	0.3	1.08	0.11	NA	0.14	NA	NA	0.24	0.31	NA	0.12	NA	0.1	NA	0.2
10(11)-EpDPE	19.92	9.23	10.07	11.41	21.46	12.93	7.37	15.63	25.53	48.12	10.63	14.02	14.19	7.67	6.98	8.04	6.57	11.17	28.62	41.98	25.08	32.81	23.65	32.17
11,12-EpETE	0.42	0.48	0.26	0.35	0.34	0.33	0.21	0.53	0.56	0.28	1.29	0.38	0.41	0.22	0.22	0.21	0.12	0.14	0.25	NA	0.14	0.14	0.17	0.29
13(14)-EpDPE	5.67	3.58	3.39	4.39	6.91	4.76	3.06	6.02	10.85	18.73	3.86	5.58	4.85	2.68	2.59	2.77	2.46	4.24	13.33	19.42	11.29	13.41	10.1	13.4
14,15-EpETE	13.67	NA	2.1	1.67	3.43	2.56	2.99	3.92	5.53	9.99	4.45	5.17	7.14	3.27	4.9	4.28	4.66	3.63	4.48	6.02	7.05	6.02	4.63	7.78
16(17)-EpDPE	3.78	2.41	2.14	2.84	4.49	2.9	1.91	4.04	6.6	12.5	2.82	3.62	3.41	1.83	1.77	1.77	1.49	2.64	8.08	11.72	6.71	8.43	6.65	8.47
17,18-EpETE	0.14	0.11	0.11	0.12	0.21	0.19	NA	NA	NA	NA	NA	0.03	0.18	0.08	0.09	0.11	0.06	0.09	NA	0.03	NA	0.02	NA	0.05
19(20)-EpDPE	5.97	3.1	2.74	3.24	4.63	3.46	2.99	6.23	8.71	16.16	4.42	4.92	3.97	2.44	2.24	2.25	1.89	2.7	10.17	11.96	8.02	9.31	7.7	10.06
19,20-DiHDoPE	14.88	8.48	5.06	7.7	8.33	6.62	7.77	12.84	10.45	7.44	7.61	6.75	12.02	7.86	4.88	5.77	5.3	5.69	7.62	2.3	3.4	3.01	5.43	5.41
5,6-DiHETE(EPA)	4.13	0.89	0.73	0.65	0.74	1.36	NA	NA	NA	NA	NA	NA	1.4	1.06	0.58	0.51	0.54	0.75	0.36	NA	0.33	NA	0.17	NA
7(8)-EpDPE	1.81	1.7	1.79	1.62	3.62	2.85	0.94	2.38	3.79	6.71	1.26	1.91	1.44	0.82	0.77	0.84	0.68	1.85	3.72	5.53	3.12	4.23	2.97	4.68
8,9-EpETE	0.33	0.11	0.11	0.17	0.24	0.23	NA	NA	NA	0.19	NA	NA	NA	NA	NA	0.08	0.07	NA	0.09	NA	0.1	0.09	NA	0.11
RvD4	1.29	NA	0.71	0.93	0.7	2.21	0.36	0.73	0.44	0.54	NA	0.49	3.04	1.59	1.84	NA	1.36	NA	1.23	NA	0.59	0.29	0.53	0.68
8-oxoRvD1	11	NA	0.33	NA	0.41	NA	0.87	1.04	0.79	1.97	0.34	0.53	5.76	1.46	1.55	2.62	5.84	1.46	1.49	1.09	1.77	2.07	1.34	2.12
10S,17S-DiHDoHE	NA	NA	NA	NA	NA	NA	1.18	5.05	NA	NA	NA	NA	NA	NA	NA	NA	3.99	NA	NA	NA	NA	NA	1.36	2.04
15(S)-HEPE	NA	0.34	NA	0.14	NA	NA	NA	NA	NA	NA	NA	NA	NA	NA	NA	NA	NA	NA	NA	NA	NA	NA	NA	NA
9(S)-HOTrE	4.08	2.25	2.4	1.84	5.34	5.54	0.02	0.02	0.03	0.02	0.04	0.02	1.25	0.67	0.51	0.52	0.3	3.5	0.02	0.01	NA	NA	NA	NA
9-OxoOTrE	3.12	0.66	0.94	0.66	2.45	2.51	0.01	0.02	NA	NA	0.04	0.01	1.27	0.68	0.61	0.5	0.57	1.42	0.01	0.01	NA	0.01	0.01	0.02
LTB5	1.46	NA	NA	0.67	NA	NA	NA	NA	NA	NA	NA	NA	NA	NA	NA	NA	NA	NA	NA	NA	NA	NA	NA	NA
PD1	7.43	2.81	7.35	NA	6.85	12.13	NA	1.2	NA	NA	NA	0.67	9.7	5.01	6.38	3.8	5.51	7.59	1.54	0.83	0.93	0.86	1.13	1.11
RvD5	NA	NA	3.85	NA	NA	NA	NA	NA	NA	NA	NA	NA	NA	NA	NA	NA	NA	NA	NA	NA	NA	NA	0.15	NA
17-oxoRvD1	NA	NA	NA	0.8	NA	NA	NA	NA	NA	NA	NA	NA	NA	NA	0.98	NA	NA	0.83	NA	NA	NA	NA	NA	NA
7(S)-Maresin1	NA	NA	NA	NA	NA	9.12	NA	NA	NA	NA	NA	NA	NA	NA	NA	NA	3.27	11.36	NA	NA	NA	NA	NA	NA
13-HODE	1472.87	193.27	610.34	277.71	1313.53	109.08	6.93	6.83	11.42	9.27	17.82	8.19	750.46	572.16	442.71	566.46	84.21	136.02	4.41	2.05	2.43	3.02	5.49	5.31
15(S)-HEDE	1.85	1	0.76	0.91	1.08	1.45	0.03	0.06	0.07	0.07	0.08	0.06	1.39	0.86	0.8	0.6	0.43	1.24	0.06	0.04	0.05	0.04	0.05	0.05
15-HETE	88.48	72	51.32	59.73	89.55	65.66	34.02	39.23	68.03	39.58	74.63	41.08	74.5	34.63	30.39	30.81	22.07	40.6	26.24	12.21	16.41	12.42	22.85	24.32
15-OxoEDE	3.58	0.92	0.74	1.35	1.15	2.51	0.08	0.2	0.16	0.24	0.2	0.1	2.54	1.67	1.51	2.67	2.62	2.65	0.25	0.18	0.23	0.2	0.2	0.23
15-OxoETE	3.32	2.59	1.24	1.95	2.04	1.96	1.43	3.35	2.67	1.25	4.01	1.77	3.99	2.15	1.79	1.62	1.3	1.19	1.9	0.77	1.06	0.74	1.13	2.02
8-HETE	34.97	26.65	15.16	23.64	22.03	20.57	3.76	6.37	7.98	6.13	8.59	4.88	24.86	15.24	12.44	12.58	10.62	17.05	5.87	3.57	4.64	2.49	3.39	5.19
8-isoPGF2a & 11bPGF2a	NA	NA	0.95	0.5	0.87	0.8	0.15	NA	NA	NA	0.87	NA	NA	0.43	NA	NA	0.15	1.27	0.28	0.26	0.38	NA	0.18	0.3
9(10)-EpOME	207.72	88.99	163.19	112.08	577.37	201.69	1.21	1.73	3.33	4.57	2.38	1.74	135.56	86.09	78.33	63.22	54.97	677.56	3.87	5.63	3.07	4.97	3.91	2.88
9-HETE	NA	14.94	8.59	11.32	13.18	12.43	3.14	5.35	6.96	4.24	7.27	4.38	15.01	8.11	7.52	6.76	5.81	NA	5.19	3.26	4.33	2.28	3.26	4.01
9-HODE	188.54	40.55	72.53	68.57	121.48	95.98	1.66	1.52	2.42	2.37	3.7	2.12	80.33	52.06	36.11	32.82	27.17	102.47	1.09	0.48	0.57	1.08	2	1.77
9-OxoODE	341.48	34.41	64.82	52.02	271.57	1088.38	3.12	2.65	3.53	3.04	2.63	2.52	185.58	NA	210.52	82.02	81.69	NA	4.2	1.98	2.33	2.53	2.78	3.37
iPF-VI	0.28	0.37	1.1	0.49	1.06	1.09	0.75	NA	1.4	0.36	NA	NA	0.46	0.43	0.29	0.2	0.14	1.23	NA	0.91	1.21	NA	0.97	0.91
LXA4	11.27	3.2	8.9	4.35	13.44	19.42	2.89	3.32	4.74	1.32	9.96	3.3	12.94	7.32	4.41	5.1	4.48	19.31	5.31	2.98	4.62	2.2	3.12	3.14
11-HETE	296.64	195.78	110.94	167.33	158.97	101.76	24.37	38.09	54.42	33.12	56.22	31.86	213.74	105.46	109.81	170.42	119.08	103.06	35.19	19.26	28.41	14.03	21.97	28.4
11(R)-HEDE	4.58	2.22	1.49	1.86	2.23	2.76	0.06	0.13	0.13	0.12	0.2	0.1	3.36	2.32	1.98	1.74	1.42	2.86	0.13	0.08	0.07	0.06	0.09	0.1
11dh-2,3-dinor TXB2	NA	NA	NA	NA	NA	NA	NA	NA	0.01	0.01	NA	0.01	NA	NA	NA	NA	NA	NA	0.02	0.01	0.01	0.01	0.01	0.02
11dh-TXB2	NA	0.26	0.44	0.35	0.23	0.26	NA	NA	NA	0.15	NA	NA	0.25	0.38	0.12	0.15	0.13	0.7	NA	NA	0.08	0.08	NA	NA
12(S)-HHTrE	12.13	9.63	8.53	8.6	10.25	5.5	1.46	1.46	2.62	2.14	6.03	1.87	10.95	3.63	4.46	3.81	3.94	8.02	0.92	0.48	0.35	0.56	0.88	0.59
13,14dh-15k-PGD2	0.84	0.4	2.31	0.95	3.55	2.92	0.97	1.53	1.9	0.42	4.6	1.08	0.95	0.93	0.91	0.59	0.37	3.57	1.84	0.74	1.24	0.63	0.82	0.98
13,14dh-15k-PGE1	NA	0.09	NA	NA	0.1	NA	NA	NA	0.03	0.03	0.08	NA	NA	NA	NA	NA	0.03	NA	NA	0.02	0.04	0.02	0.02	0.03
13,14dh-15k-PGE2	0.48	0.21	0.82	0.37	0.97	0.77	0.29	0.33	0.45	0.1	0.99	0.33	0.55	0.5	0.33	0.35	0.26	1.01	0.66	0.27	0.47	0.19	0.26	0.23
13,14dh-15k-PGF2a	NA	0.94	0.28	NA	0.99	NA	NA	NA	NA	NA	NA	NA	NA	NA	0.41	0.47	0.27	NA	NA	0.22	NA	NA	NA	0.34
13,14dhPGE1	NA	0.02	NA	NA	NA	NA	NA	NA	NA	NA	NA	NA	NA	NA	NA	0.01	NA	NA	NA	NA	NA	NA	NA	NA
15d-D12,14-PGJ2	0.03	0.01	0.08	0.03	0.06	0.04	0.02	0.02	0.05	0.04	0.09	0.03	0.02	0.01	0.01	0.01	0	NA	0.01	0.01	0	0.01	0.02	0.02
15-epi LXA4	6.19	1.15	1.02	1.4	2	2.57	NA	NA	0.41	0.26	NA	0.16	4.28	1.83	1.47	1.63	1.28	0.91	0.2	NA	NA	0.09	NA	0.14
15-keto PGE1	NA	NA	NA	NA	NA	NA	NA	NA	0.09	0.12	NA	0.06	NA	NA	NA	0.35	NA	NA	0.08	0.04	NA	0.07	0.06	NA
15-keto PGE2	NA	NA	NA	NA	NA	NA	NA	NA	NA	NA	NA	NA	NA	NA	NA	NA	NA	NA	NA	NA	NA	NA	NA	NA
15-keto PGF2a	0.47	0.31	0.87	0.43	0.94	0.7	0.29	0.37	0.48	0.14	1.28	0.39	0.47	0.48	0.34	0.34	0.25	1.1	0.63	NA	0.41	NA	0.23	0.31
2,3-dinor PGE1	NA	NA	NA	NA	NA	NA	0.04	0.04	0.06	NA	0.07	0.04	0.12	0.32	NA	NA	0.04	NA	0.05	0.01	0.04	0.02	0.03	NA
Bicyclo PGE1	NA	0.02	NA	0.04	0.07	NA	0.09	0.02	NA	NA	NA	0.09	0.14	0.16	NA	0.12	0.12	0.3	0.21	0.09	0.13	0.1	0.11	0.12
BicycLOX PGE2	0.39	NA	0.41	0.61	1.37	NA	NA	0.14	NA	NA	NA	0.16	NA	NA	0.14	NA	NA	NA	NA	NA	NA	NA	NA	NA
PGA2	2	1.45	3.27	2.57	4.65	4.16	0.49	1.06	1.81	0.86	9.28	0.79	NA	NA	NA	NA	NA	2.57	0.73	0.28	0.34	0.27	0.32	0.51
PGD2	2.08	0.94	2.06	1.13	2.4	2.64	0.87	1.25	1.54	0.71	3.7	1.31	1.98	1.38	NA	NA	NA	2.22	1.51	0.65	0.77	0.54	0.74	1.13
PGE1	NA	0.87	NA	NA	1.22	NA	NA	NA	NA	NA	NA	NA	NA	NA	NA	NA	NA	1.12	0.78	NA	NA	0.3	NA	0.37
PGE2	5.81	3.19	13.09	6.35	12.27	13.4	3.44	5.07	7.3	1.76	15.4	4.84	7.19	6.57	4.78	5.06	3.41	17.98	7.35	3.07	5.33	2.55	3.37	3.4
PGF1a	0.27	0.27	0.19	0.14	0.24	0.16	NA	NA	NA	NA	NA	NA	0.19	0.2	0.11	0.12	0.08	0.2	NA	NA	NA	NA	NA	NA
PGF2a	5.18	5.46	4.29	4	6.65	3.86	1.17	NA	1.97	1.6	3.91	1.3	3.91	3.06	2.26	2.83	1.91	6.03	2.97	1.57	2.35	1.18	1.72	2.05
PGJ2	0.78	0.76	2.1	1.05	2.65	2	0.46	0.94	1.42	0.68	2.65	0.66	0.38	0.29	0.25	0.21	0.12	1.19	0.48	0.2	0.23	0.17	0.27	0.42
tetranor PGEM	0.01	0.01	NA	NA	NA	0.01	0.03	0.01	0.02	0.01	0.03	0.01	0.01	0.01	NA	0	0	0.01	0.01	NA	0.01	NA	0.01	0.01
TXB2	8.5	6.12	8.24	6.33	5.98	6.18	0.48	0.62	0.75	0.85	2.16	0.62	6.08	5.51	3.1	4.82	3.89	10.17	0.88	0.45	0.63	0.34	0.55	0.7
D12-PGJ2	0.44	0.14	0.52	0.29	0.51	0.44	0.12	0.11	0.17	0.13	0.35	0.15	0.46	0.31	0.21	0.3	0.16	0.48	0.23	0.11	0.17	0.09	0.11	0.14
D17-PGE1	4.08	1.17	3.48	1.83	3.15	4.13	1.96	2.88	3.32	0.82	8.96	2.32	1.22	1.42	0.76	0.65	0.53	4.53	4.08	1.56	2.39	1.26	1.79	2.1
11,12-DiHETrE	92.8	45.96	48.64	52.67	49.78	87.76	18.54	24.49	33.42	16.24	32.79	20.2	106.12	75.72	48.19	34.88	38.71	82.55	18.56	6.63	10.34	7.01	12.11	14.4
11,12-EpETrE	66.36	34.83	47.1	41.17	71.92	54.12	6.65	11.19	27.47	30.66	13.78	13.39	58.84	28.62	28.88	23.8	22.75	47.48	25.14	39.21	24.64	30.35	21.54	28.06
12(13)-DiHOME	26.98	14.21	15.87	16.69	31.92	56.87	0.34	0.53	0.45	0.4	0.59	0.3	25.43	26.98	12.15	8.83	8.01	76.63	0.16	0.07	0.09	0.09	0.15	0.23
12(13)-EpOME	87.37	32.63	85.28	53.08	130.87	141.8	0.63	0.81	1.63	2.18	1.13	NA	77.07	47.63	43.44	32.7	26.6	322.17	1.72	2.7	1.47	2.53	1.95	1.4
12-OxoETE	31	3.58	2.37	7.26	3.36	3.43	0.63	1.22	0.89	1.2	0.69	0.72	3.36	2.76	2.49	1.9	2.75	3.97	1.31	NA	1.48	NA	1	NA
14,15-DiHETrE	51.53	36.27	26.07	37.32	27.87	59.74	16.15	24.06	27.56	14.08	25.66	15.51	69.48	46.38	32.58	24.64	24.57	47.69	9.77	3.57	5.23	4.5	6.94	9.45
14,15-EpETrE	20.48	19.46	18.17	21.05	28.89	21.72	3.62	6.37	13.34	16.48	7.6	6.59	26.19	14.3	14.01	14.21	11.11	15.8	13.57	21.19	12.42	15.97	11.04	14.72
2,3-dinor TXB2	1.24	0.92	2.22	0.81	2.19	3	NA	NA	NA	NA	NA	NA	1	1.2	0.67	0.51	0.33	1.67	0.21	0.08	0.15	0.01	0.01	0.13
20-HETE	26.42	26.58	30.4	23.47	NA	NA	6.57	9.32	12.47	9.04	9.1	7.25	36.21	19.29	15.03	16.8	16.12	28.65	12.48	11.6	9.82	9.92	8.86	12.46
5,6-DiHETrE	51.51	31.2	32.26	32.78	43.2	55.88	10.54	17.01	18.63	6.86	17.27	12.27	65.01	46.04	34.6	21.44	23.44	61.89	17.57	6.37	10.6	5.12	9.81	10.27
6-keto PGE1	0.02	NA	NA	NA	NA	NA	NA	NA	NA	NA	NA	NA	0.03	0.02	NA	0.02	0.02	NA	NA	NA	NA	NA	NA	NA
8,9-EpETrE	19.09	10.07	NA	7.34	NA	NA	2.32	2.1	NA	4.24	NA	8.24	27.25	34.77	16.07	35.59	18.36	7.27	4.04	4.18	5.86	NA	2.69	4.01
5,6-EpETrE	11.22	6.29	6.99	7.52	12.29	10.59	1.69	3.43	4.24	5.11	4.69	3.05	12.51	7.07	7.38	5.83	4.55	7.91	3.03	2.94	2.59	2.15	2.66	3.34
13-OxoODE	455.83	106.11	798.08	240.4	335	110.98	3.21	7.91	3.96	2.23	7.55	3.02	199.02	128.97	100.39	82.36	74.64	136.27	4.42	1.83	1.96	1.88	2.58	3.94
5-oxoETE	48.31	9.06	11.15	10.09	19.6	18.72	6.29	6.98	7.3	15.67	17.31	5.07	22.3	18.06	18.91	19.8	14.52	17.03	9.84	8.02	10.16	9.29	8.58	13.32
6,15-diketo PGFa	NA	0.27	0.08	0.12	0.43	NA	NA	NA	NA	NA	NA	NA	0.16	0.05	0.13	0.1	0.09	0.34	NA	NA	NA	NA	NA	NA
6kPGF1a	10.88	18.43	20.36	20.08	20.81	6.97	NA	NA	NA	0.13	NA	NA	9.99	5.08	5.5	7.43	6.84	14.1	NA	NA	NA	NA	NA	NA
8,9-DiHETrE	41.53	15.26	13.56	17.92	11.99	20.78	6.56	11.33	12.32	5.96	10.59	7.43	37.69	27.31	17.5	12.97	14	26.49	8.72	2.87	4.77	2.79	5.26	5.73
9,10-DiHOME	99.02	34.97	72.03	53.54	99.9	165.25	0.75	1.21	1.04	0.75	1.38	0.77	80.67	59.92	35	21.51	17.97	356.61	0.48	0.21	0.25	0.23	0.4	0.46
18-carboxy dinor LTB4	NA	NA	0.02	NA	NA	NA	NA	NA	NA	NA	NA	NA	NA	NA	NA	0.03	NA	NA	NA	NA	NA	NA	NA	NA
19(R)-OH PGF2a & 20-OH PGF2a	NA	NA	NA	NA	NA	NA	NA	0.01	NA	NA	NA	NA	NA	NA	NA	NA	NA	NA	NA	NA	NA	NA	NA	NA
20-COOH LTB4	NA	0.02	NA	NA	NA	NA	NA	NA	NA	NA	NA	NA	NA	NA	NA	NA	NA	NA	NA	NA	NA	NA	NA	NA
12-HETE	781.45	125.1	136.43	93.07	174.45	137.97	19.5	31.52	40.88	30.83	26.3	39.56	583.4	195.33	289.04	313.86	143.93	139.04	23.3	10.75	20.33	9.77	21.46	13.1
12-OxoLTB4	28.75	4.16	3.8	3.62	3.48	4.91	0.15	0.35	0.37	0.25	0.38	0.26	2.82	4.24	NA	1.19	2.8	4.55	NA	NA	NA	NA	NA	NA
13(S)-HOTrE	1.52	0.66	0.8	0.6	1.97	2.05	0.02	NA	NA	NA	NA	NA	NA	NA	NA	NA	NA	0.98	0.02	NA	NA	NA	NA	0.04
13(S)-HOTrE(g)	37.66	14.69	7.9	11.93	7.66	7.37	NA	NA	NA	NA	NA	0.07	4.67	2.57	1.76	1.7	1.28	4.47	NA	NA	NA	NA	NA	NA
15-oxo LXA4	NA	NA	NA	NA	NA	NA	NA	NA	NA	NA	NA	NA	NA	NA	NA	NA	NA	NA	NA	NA	NA	NA	NA	NA
5(S),12(S)-DiHETE	704.41	27.52	5.5	12.12	7.38	16.18	0.12	0.19	0.2	0.28	0.18	0.14	20.92	21.46	6.07	5.32	14.82	18.78	0.18	0.12	0.15	0.08	0.18	0.13
5(S),15(S)-DiHETE	NA	0.73	1.06	0.62	0.95	1.07	NA	0.18	0.25	0.15	0.48	0.09	NA	NA	0.27	0.52	NA	NA	NA	NA	NA	NA	0.05	0.09
5-HETE	70.01	63.47	43.39	130.73	73.5	67.22	25.48	42.1	48.7	27.21	54.92	33.24	94.07	55.97	47.52	40.65	31.15	51.84	61.43	32.86	50.59	22.74	35.76	40.96
8(S),15(S)-DiHETE	NA	3.33	5.67	3.93	6.74	3.28	NA	0.7	0.82	0.52	1.2	NA	1.44	1.07	NA	0.89	0.9	NA	2.94	1.78	2.12	1.17	1.43	2.11
8(S)-HETrE	20.69	10.56	5.84	8.14	8.68	8.69	0.49	0.83	1.09	0.67	1.32	0.74	12.85	7.84	6.47	4.87	3.73	7.11	0.73	0.41	0.57	0.3	0.45	0.56
LTB4	NA	40.58	18.47	36.21	14.61	13.38	0.22	0.52	1.03	0.72	0.67	0.53	6.51	24.16	10.12	3.93	4.88	23.78	0.98	0.33	0.67	0.48	0.9	0.62
tetranor 12-HETE	1.06	0.45	0.28	0.33	0.22	0.21	0.13	0.21	0.02	0.01	0.02	0.21	1.65	18.16	7.87	10.86	19.12	13.53	2.41	0.54	2.61	1.29	3.08	1.72
5(S)-HETrE	0.39	0.23	0.13	0.16	0.17	0.14	0.02	0.02	0.03	0.03	0.03	0.02	0.29	0.17	0.13	0.17	0.13	0.13	0.07	0.04	0.06	0.03	0.04	0.05

## Sheet: norm_data
lipid	Lung_3h_A5	Lung_3h_A6	Lung_3h_A7	Lung_3h_C5	Lung_3h_C6	Lung_3h_C7	Cortex_3h_A5	Cortex_3h_A6	Cortex_3h_A7	Cortex_3h_C5	Cortex_3h_C6	Cortex_3h_C7	Lung_24h_A1	Lung_24h_A2	Lung_24h_A4	Lung_24h_C1	Lung_24h_C2	Lung_24h_C3	Cortex_24h_A1	Cortex_24h_A2	Cortex_24h_A3	Cortex_24h_C1	Cortex_24h_C2	Cortex_24h_C3
10-HDoHE	5.33134	4.97683	2.21177	3.58771	3.52779	2.05462	8.57309	9.88362	7.06913	8.38655	8.39248	7.73444	2.78248	2.99178	2.53377	3.54776	4.79554	3.57368	8.43641	8.10033	6.96084	5.82574	5.27264	6.35774
11-HDoHE	3.39267	4.14736	3.31766	4.48464	4.23335	2.73949	10.2877	11.8603	9.18987	11.1821	10.071	9.94428	2.78248	2.99178	2.53377	3.54776	3.19702	2.68026	9.28005	9.7204	9.28112	9.70957	9.22712	8.47698
11-HEPE	0.484667	0.829472	1.10589	0	0.705559	0.684872	0	0	0	0	0	0	0.556495	0	0	0	0	0	0	0	0	0	0	0
12-HEPE	49.436	34.8378	18.8001	27.8048	12.7001	6.16385	0	0	0	0	0	0	1.66949	3.98903	2.53377	1.18259	3.19702	8.93419	0	0	0	0	0	0
13-HDoHE	6.78534	6.63578	4.42355	6.2785	5.64447	3.42436	15.4316	16.8022	13.4313	14.9094	16.785	14.364	4.45196	3.98903	5.06754	4.73035	6.39405	5.36051	11.811	11.3405	10.4413	9.70957	10.5453	9.5366
14-HDoHE	45.5587	18.2484	7.74121	22.4232	8.46671	6.84872	12.0023	13.8371	9.18987	13.0458	10.9102	11.0492	5.00846	9.97259	7.60131	5.91294	11.1896	15.1881	7.59277	6.48027	6.96084	5.82574	9.22712	8.47698
16-HDoHE	7.75467	9.12419	6.63532	8.96929	7.76115	4.7941	15.4316	26.6858	12.7244	28.887	20.9812	19.8886	5.56495	5.98355	6.33442	7.09553	6.39405	5.36051	19.4037	14.5806	15.0818	15.5353	21.0906	10.5962
17-HDoHE	1.454	1.65894	1.10589	1.79386	1.41112	1.36974	5.14385	4.94181	3.53456	5.59104	4.19624	4.41968	1.11299	0.997259	1.26688	1.18259	1.59851	0.893419	3.37456	3.24013	3.48042	3.88383	3.95448	4.23849
18-HEPE	0.484667	0.829472	1.10589	0	0.705559	0.684872	0	0	0	0	0	0	0.556495	0	0	0	0	0	0	0	0	0	0	0
20-HDoHE	6.78534	7.46525	5.52943	7.17543	7.76115	5.47897	22.29	28.6625	21.9143	26.0915	24.3382	19.8886	5.56495	5.98355	6.33442	5.91294	6.39405	5.36051	16.8728	16.2007	16.242	17.4772	21.0906	19.0732
4,17-DiHDoHE	2.42334	1.65894	2.21177	1.79386	2.11668	2.73949	6.85847	8.89526	5.6553	4.6592	9.23173	5.5246	2.78248	2.99178	2.53377	2.36518	3.19702	2.68026	4.2182	3.24013	3.48042	5.82574	6.5908	4.23849
4-HDoHE	11.632	15.76	7.74121	11.6601	9.87782	8.90333	39.4362	44.4763	27.5696	32.6144	20.9812	32.0427	12.7994	16.9534	16.4695	15.3736	17.5836	13.4013	0	0	92.8112	66.0251	71.1807	52.9811
5-HEPE	0.484667	0.829472	1.10589	0	0.705559	0.684872	0	0	0	0	0	0	0.556495	0	1.26688	0	0	0	0	0	0	0	0	0
7-HDoHE	1.454	2.48842	1.10589	1.79386	2.11668	1.36974	3.42924	3.95345	2.82765	3.72736	2.51775	2.20984	1.66949	1.99452	1.26688	1.18259	1.59851	1.78684	3.37456	3.24013	3.48042	1.94191	2.63632	3.17887
8-HDoHE	3.39267	4.97683	3.31766	4.48464	4.93891	3.42436	8.57309	8.89526	6.36221	9.31839	5.87474	6.62952	3.33897	2.99178	3.80065	3.54776	4.79554	3.57368	9.28005	9.7204	9.28112	9.70957	9.22712	8.47698
8-HEPE	0.484667	0	0	0	0	0	0	0	0	0	0	0	0	0	0	0	0	0	0	0	0	0	0	0
9-HEPE	0	0	0	0	0	0	0	0	0	0	0	0	0	0	0	0	0	0	0	0	0	0	0	0
LXA5	0.484667	0	0	0	0	0	0	0	0	0	0	0	0.556495	0	0	0	0	0	0	0	0	0	0	0
15d-D12,14-PGJ3	0	0	0	0	0	0	0	0	0	0	0	0	0	0	0	0	0	0	0	0	0	0	0	0
PGD3	0	0	0	0.896929	0.705559	0	0	0	0	0	0	0	0.556495	0	0	0	0	0	0	0	0	0	0	0
RvE3	0	0.829472	0	0	0	0	0	0	0	0	0	0	0	0.997259	0	1.18259	0	0	0	0	0	0	0	0
TXB3	0.484667	0.829472	1.10589	0	0.705559	0.684872	0	0	0	0	0.839248	0	0	0	0	0	0	0	0	0	0	0	0	0
10(11)-EpDPE	9.69334	7.46525	11.0589	9.86622	14.8167	8.90333	12.0023	15.8138	18.3797	44.7283	9.23173	15.4689	7.79094	7.97807	8.86819	9.4607	11.1896	9.82761	24.4656	68.0428	29.0035	64.0831	31.6359	33.9079
11,12-EpETE	0	0	0	0	0	0	0	0.988362	0.706913	0	0.839248	0	0	0	0	0	0	0	0	0	0	0	0	0
13(14)-EpDPE	2.908	3.31789	3.31766	3.58771	4.93891	3.42436	5.14385	5.93017	7.77604	17.7049	3.35699	6.62952	2.78248	2.99178	3.80065	3.54776	3.19702	3.57368	10.9673	30.7813	12.7615	25.2449	13.1816	13.7751
14,15-EpETE	6.78534	0	2.21177	1.79386	2.11668	2.05462	5.14385	3.95345	4.24148	9.31839	3.35699	5.5246	3.89547	2.99178	6.33442	4.73035	7.99256	3.57368	3.37456	9.7204	8.12098	11.6515	6.5908	8.47698
16(17)-EpDPE	1.93867	1.65894	2.21177	2.69079	2.82224	2.05462	3.42924	3.95345	4.94839	11.1821	2.51775	4.41968	1.66949	1.99452	2.53377	2.36518	1.59851	2.68026	6.74913	19.4408	8.12098	15.5353	9.22712	8.47698
17,18-EpETE	0	0	0	0	0	0	0	0	0	0	0	0	0	0	0	0	0	0	0	0	0	0	0	0
19(20)-EpDPE	2.908	2.48842	3.31766	2.69079	3.52779	2.05462	5.14385	5.93017	6.36221	14.9094	3.35699	5.5246	2.22598	1.99452	2.53377	2.36518	3.19702	2.68026	8.43641	19.4408	9.28112	17.4772	10.5453	10.5962
19,20-DiHDoPE	7.27001	6.63578	5.52943	7.17543	5.64447	4.7941	13.7169	12.8487	7.06913	6.52288	6.71399	7.73444	6.67794	7.97807	6.33442	7.09553	7.99256	5.36051	6.74913	3.24013	3.48042	5.82574	6.5908	5.29811
5,6-DiHETE(EPA)	1.93867	0.829472	1.10589	0.896929	0.705559	0.684872	0	0	0	0	0	0	0.556495	0.997259	1.26688	1.18259	1.59851	0.893419	0	0	0	0	0	0
7(8)-EpDPE	0.969334	1.65894	2.21177	1.79386	2.82224	2.05462	1.71462	1.97672	2.82765	6.52288	0.839248	2.20984	0.556495	0.997259	1.26688	1.18259	1.59851	1.78684	3.37456	9.7204	3.48042	7.76765	3.95448	5.29811
8,9-EpETE	0	0	0	0	0	0	0	0	0	0	0	0	0	0	0	0	0	0	0	0	0	0	0	0
RvD4	0.484667	0	1.10589	0.896929	0.705559	1.36974	0	0.988362	0	0.931839	0	0	1.66949	1.99452	2.53377	0	1.59851	0	0.843641	0	1.16014	0	1.31816	1.05962
8-oxoRvD1	5.33134	0	0	0	0	0	1.71462	0.988362	0.706913	1.86368	0	1.10492	3.33897	0.997259	2.53377	3.54776	9.59107	0.893419	0.843641	1.62007	2.32028	3.88383	1.31816	2.11925
10S,17S-DiHDoHE	0	0	0	0	0	0	1.71462	4.94181	0	0	0	0	0	0	0	0	6.39405	0	0	0	0	0	1.31816	2.11925
15(S)-HEPE	0	0	0	0	0	0	0	0	0	0	0	0	0	0	0	0	0	0	0	0	0	0	0	0
9(S)-HOTrE	1.93867	1.65894	2.21177	1.79386	3.52779	4.10923	0	0	0	0	0	0	0.556495	0.997259	1.26688	1.18259	0	3.57368	0	0	0	0	0	0
9-OxoOTrE	1.454	0.829472	1.10589	0.896929	1.41112	2.05462	0	0	0	0	0	0	0.556495	0.997259	1.26688	0	1.59851	0.893419	0	0	0	0	0	0
LTB5	0.484667	0	0	0.896929	0	0	0	0	0	0	0	0	0	0	0	0	0	0	0	0	0	0	0	0
PD1	3.39267	2.48842	7.74121	0	4.93891	8.21846	0	0.988362	0	0	0	1.10492	5.56495	4.98629	7.60131	4.73035	9.59107	7.14735	1.68728	1.62007	1.16014	1.94191	1.31816	1.05962
RvD5	0	0	4.42355	0	0	0	0	0	0	0	0	0	0	0	0	0	0	0	0	0	0	0	0	0
17-oxoRvD1	0	0	0	0.896929	0	0	0	0	0	0	0	0	0	0	1.26688	0	0	0.893419	0	0	0	0	0	0
7(S)-Maresin1	0	0	0	0	0	6.16385	0	0	0	0	0	0	0	0	0	0	4.79554	9.82761	0	0	0	0	0	0
13-HODE	713.915	160.088	674.591	249.346	927.104	74.651	12.0023	6.91854	7.77604	8.38655	15.1065	8.83936	417.372	570.432	561.23	669.345	134.275	121.505	3.37456	3.24013	2.32028	5.82574	6.5908	5.29811
15(S)-HEDE	0.969334	0.829472	1.10589	0.896929	0.705559	0.684872	0	0	0	0	0	0	0.556495	0.997259	1.26688	1.18259	0	0.893419	0	0	0	0	0	0
15-HETE	42.6507	59.722	56.4002	53.8157	63.5003	45.2015	58.297	38.5461	48.0701	37.2736	62.9436	45.3017	41.1807	34.9041	38.0065	36.6602	35.1673	36.6302	21.9347	19.4408	18.5622	23.303	30.3177	25.4309
15-OxoEDE	1.93867	0.829472	1.10589	0.896929	0.705559	2.05462	0	0	0	0	0	0	1.66949	1.99452	2.53377	3.54776	4.79554	2.68026	0	0	0	0	0	0
15-OxoETE	1.454	2.48842	1.10589	1.79386	1.41112	1.36974	1.71462	2.96509	2.12074	0.931839	3.35699	2.20984	2.22598	1.99452	2.53377	2.36518	1.59851	0.893419	1.68728	1.62007	1.16014	1.94191	1.31816	2.11925
8-HETE	16.9633	22.3958	16.5883	21.5263	15.5223	14.3823	6.85847	5.93017	5.6553	5.59104	7.55324	5.5246	13.9124	14.9589	15.2026	15.3736	17.5836	15.1881	5.06184	6.48027	5.8007	3.88383	3.95448	5.29811
8-isoPGF2a & 11bPGF2a	0	0	1.10589	0	0.705559	0.684872	0	0	0	0	0.839248	0	0	0	0	0	0	0.893419	0	0	0	0	0	0
9(10)-EpOME	100.811	73.823	180.26	100.456	407.107	138.344	1.71462	1.97672	2.12074	4.6592	1.6785	2.20984	75.6834	85.7642	98.817	74.503	87.9182	605.738	3.37456	9.7204	3.48042	9.70957	5.27264	3.17887
9-HETE	0	12.4421	9.95298	9.86622	9.17227	8.21846	5.14385	4.94181	4.94839	3.72736	5.87474	4.41968	8.34743	7.97807	10.1351	8.27811	9.59107	0	4.2182	4.8602	4.64056	3.88383	3.95448	4.23849
9-HODE	91.6021	34.0084	80.7297	61.8881	85.3726	65.7477	3.42924	1.97672	1.41383	1.86368	3.35699	2.20984	44.5196	51.8575	45.6078	39.0254	43.1598	91.1287	0.843641	0	1.16014	1.94191	2.63632	2.11925
9-OxoODE	165.271	28.2021	71.8827	46.6403	191.912	745.141	5.14385	2.96509	2.82765	2.79552	2.51775	3.31476	103.508	0	267.313	96.9722	131.078	0	3.37456	3.24013	2.32028	5.82574	3.95448	3.17887
iPF-VI	0	0	1.10589	0	0.705559	0.684872	1.71462	0	0.706913	0	0	0	0	0	0	0	0	0.893419	0	1.62007	1.16014	0	1.31816	1.05962
LXA4	5.33134	2.48842	9.95298	3.58771	9.17227	13.0126	5.14385	2.96509	3.53456	0.931839	8.39248	3.31476	7.23444	6.98081	5.06754	5.91294	6.39405	16.975	4.2182	4.8602	5.8007	3.88383	3.95448	3.17887
11-HETE	143.946	162.577	122.753	149.787	112.184	69.8569	41.1508	37.5578	38.1733	30.7507	46.9979	35.3575	119.09	104.712	139.357	201.04	190.223	92.0221	29.5274	30.7813	32.4839	27.1868	28.9995	29.6694
11(R)-HEDE	2.42334	1.65894	1.10589	1.79386	1.41112	2.05462	0	0	0	0	0	0	1.66949	1.99452	2.53377	2.36518	1.59851	2.68026	0	0	0	0	0	0
11dh-2,3-dinor TXB2	0	0	0	0	0	0	0	0	0	0	0	0	0	0	0	0	0	0	0	0	0	0	0	0
11dh-TXB2	0	0	0	0	0	0	0	0	0	0	0	0	0	0	0	0	0	0.893419	0	0	0	0	0	0
12(S)-HHTrE	5.816	8.29472	9.95298	8.07236	7.05559	4.10923	1.71462	0.988362	2.12074	1.86368	5.03549	2.20984	6.12145	3.98903	5.06754	4.73035	6.39405	7.14735	0.843641	0	0	1.94191	1.31816	1.05962
13,14dh-15k-PGD2	0.484667	0	2.21177	0.896929	2.82224	2.05462	1.71462	1.97672	1.41383	0	4.19624	1.10492	0.556495	0.997259	1.26688	1.18259	0	3.57368	1.68728	1.62007	1.16014	1.94191	1.31816	1.05962
13,14dh-15k-PGE1	0	0	0	0	0	0	0	0	0	0	0	0	0	0	0	0	0	0	0	0	0	0	0	0
13,14dh-15k-PGE2	0	0	1.10589	0	0.705559	0.684872	0	0	0	0	0.839248	0	0.556495	0	0	0	0	0.893419	0.843641	0	0	0	0	0
13,14dh-15k-PGF2a	0	0.829472	0	0	0.705559	0	0	0	0	0	0	0	0	0	0	0	0	0	0	0	0	0	0	0
13,14dhPGE1	0	0	0	0	0	0	0	0	0	0	0	0	0	0	0	0	0	0	0	0	0	0	0	0
15d-D12,14-PGJ2	0	0	0	0	0	0	0	0	0	0	0	0	0	0	0	0	0	0	0	0	0	0	0	0
15-epi LXA4	2.908	0.829472	1.10589	0.896929	1.41112	2.05462	0	0	0	0	0	0	2.22598	1.99452	1.26688	2.36518	1.59851	0.893419	0	0	0	0	0	0
15-keto PGE1	0	0	0	0	0	0	0	0	0	0	0	0	0	0	0	0	0	0	0	0	0	0	0	0
15-keto PGE2	0	0	0	0	0	0	0	0	0	0	0	0	0	0	0	0	0	0	0	0	0	0	0	0
15-keto PGF2a	0	0	1.10589	0	0.705559	0.684872	0	0	0	0	0.839248	0	0	0	0	0	0	0.893419	0.843641	0	0	0	0	0
2,3-dinor PGE1	0	0	0	0	0	0	0	0	0	0	0	0	0	0	0	0	0	0	0	0	0	0	0	0
Bicyclo PGE1	0	0	0	0	0	0	0	0	0	0	0	0	0	0	0	0	0	0	0	0	0	0	0	0
BicycLOX PGE2	0	0	0	0.896929	0.705559	0	0	0	0	0	0	0	0	0	0	0	0	0	0	0	0	0	0	0
PGA2	0.969334	0.829472	3.31766	2.69079	3.52779	2.73949	0	0.988362	1.41383	0.931839	7.55324	1.10492	0	0	0	0	0	2.68026	0.843641	0	0	0	0	1.05962
PGD2	0.969334	0.829472	2.21177	0.896929	1.41112	2.05462	1.71462	0.988362	1.41383	0.931839	3.35699	1.10492	1.11299	0.997259	0	0	0	1.78684	1.68728	1.62007	1.16014	1.94191	1.31816	1.05962
PGE1	0	0.829472	0	0	0.705559	0	0	0	0	0	0	0	0	0	0	0	0	0.893419	0.843641	0	0	0	0	0
PGE2	2.908	2.48842	14.3765	5.38157	8.46671	8.90333	5.14385	4.94181	4.94839	1.86368	12.5887	5.5246	3.89547	6.98081	6.33442	5.91294	4.79554	16.0815	5.90548	4.8602	5.8007	5.82574	3.95448	3.17887
PGF1a	0	0	0	0	0	0	0	0	0	0	0	0	0	0	0	0	0	0	0	0	0	0	0	0
PGF2a	2.42334	4.14736	4.42355	3.58771	4.93891	2.73949	1.71462	0	1.41383	1.86368	3.35699	1.10492	2.22598	2.99178	2.53377	3.54776	3.19702	5.36051	2.53092	3.24013	2.32028	1.94191	2.63632	2.11925
PGJ2	0.484667	0.829472	2.21177	0.896929	2.11668	1.36974	0	0.988362	0.706913	0.931839	2.51775	1.10492	0	0	0	0	0	0.893419	0	0	0	0	0	0
tetranor PGEM	0	0	0	0	0	0	0	0	0	0	0	0	0	0	0	0	0	0	0	0	0	0	0	0
TXB2	3.87734	4.97683	8.8471	5.38157	4.23335	4.10923	0	0.988362	0.706913	0.931839	1.6785	1.10492	3.33897	5.98355	3.80065	5.91294	6.39405	8.93419	0.843641	0	1.16014	0	1.31816	1.05962
D12-PGJ2	0	0	1.10589	0	0.705559	0	0	0	0	0	0	0	0	0	0	0	0	0	0	0	0	0	0	0
D17-PGE1	1.93867	0.829472	3.31766	1.79386	2.11668	2.73949	3.42924	2.96509	2.12074	0.931839	7.55324	2.20984	0.556495	0.997259	1.26688	1.18259	1.59851	4.46709	3.37456	3.24013	2.32028	1.94191	2.63632	2.11925
11,12-DiHETrE	45.074	38.1557	54.1885	47.5372	35.2779	60.2687	32.5777	23.7207	23.3281	14.9094	27.6952	22.0984	58.9885	75.7917	60.8105	41.3906	62.342	74.1538	16.0292	11.3405	11.6014	13.5934	15.8179	14.8347
11,12-EpETrE	31.988	29.0315	51.9767	36.7741	50.8002	36.9831	12.0023	10.872	19.0866	28.887	11.7495	14.364	32.8332	28.9205	36.7397	28.3821	36.7658	41.9907	21.091	63.1826	29.0035	58.2574	28.9995	29.6694
12(13)-DiHOME	13.086	11.6126	17.6942	15.2478	22.5779	39.0377	0	0.988362	0	0	0.839248	0	13.9124	26.926	15.2026	10.6433	12.7881	68.7933	0	0	0	0	0	0
12(13)-EpOME	42.166	27.3726	94.0004	47.5372	92.4282	97.2518	1.71462	0.988362	1.41383	1.86368	0.839248	0	42.8501	47.8684	54.476	39.0254	43.1598	287.681	1.68728	4.8602	1.16014	5.82574	2.63632	1.05962
12-OxoETE	15.0247	3.31789	2.21177	6.2785	2.11668	2.05462	1.71462	0.988362	0.706913	0.931839	0.839248	1.10492	1.66949	2.99178	2.53377	2.36518	4.79554	3.57368	0.843641	0	1.16014	0	1.31816	0
14,15-DiHETrE	25.2027	29.861	28.7531	33.1864	19.7556	41.0923	27.4339	23.7207	19.7936	13.0458	21.8205	17.6787	38.3982	45.8739	41.8072	29.5647	39.9628	42.8841	8.43641	6.48027	5.8007	7.76765	9.22712	9.5366
14,15-EpETrE	9.69334	15.76	19.906	18.8355	20.4612	15.0672	6.85847	5.93017	9.18987	14.9094	6.71399	7.73444	14.4689	13.9616	17.7364	16.5562	17.5836	14.2947	11.811	34.0214	13.9217	31.0706	14.4998	15.8943
2,3-dinor TXB2	0.484667	0.829472	2.21177	0.896929	1.41112	2.05462	0	0	0	0	0	0	0.556495	0.997259	1.26688	1.18259	0	1.78684	0	0	0	0	0	0
20-HETE	12.6013	22.3958	33.1766	20.6294	0	0	12.0023	8.89526	8.48295	8.38655	7.55324	7.73444	20.0338	18.9479	19.0033	20.104	25.5762	25.9091	10.1237	19.4408	11.6014	19.4191	11.8634	12.7155
5,6-DiHETrE	25.2027	25.7136	35.3884	29.5986	30.339	38.3528	18.8608	16.8022	13.4313	6.52288	14.2672	13.259	36.1722	45.8739	44.341	24.8343	36.7658	55.392	15.1855	9.7204	12.7615	9.70957	13.1816	10.5962
6-keto PGE1	0	0	0	0	0	0	0	0	0	0	0	0	0	0	0	0	0	0	0	0	0	0	0	0
8,9-EpETrE	9.20867	8.29472	0	6.2785	0	0	3.42924	1.97672	0	3.72736	0	8.83936	15.0254	34.9041	20.2702	42.5732	28.7732	6.25393	3.37456	6.48027	6.96084	0	3.95448	4.23849
5,6-EpETrE	5.33134	4.97683	7.74121	7.17543	8.46671	7.53359	3.42924	2.96509	2.82765	4.6592	4.19624	3.31476	7.23444	6.98081	8.86819	7.09553	7.99256	7.14735	2.53092	4.8602	3.48042	3.88383	3.95448	3.17887
13-OxoODE	221.008	87.9241	882.498	215.263	236.362	76.0208	5.14385	7.9069	2.82765	1.86368	6.71399	3.31476	110.743	128.646	126.688	96.9722	119.888	121.505	3.37456	3.24013	2.32028	3.88383	3.95448	4.23849
5-oxoETE	23.264	7.46525	12.1648	8.96929	14.1112	13.0126	10.2877	6.91854	4.94839	14.9094	14.2672	5.5246	12.2429	17.9507	24.0708	23.6518	23.9777	15.1881	8.43641	12.9605	11.6014	17.4772	11.8634	13.7751
6,15-diketo PGFa	0	0	0	0	0	0	0	0	0	0	0	0	0	0	0	0	0	0	0	0	0	0	0	0
6kPGF1a	5.33134	14.9305	22.1177	17.9386	14.8167	4.7941	0	0	0	0	0	0	5.56495	4.98629	7.60131	8.27811	11.1896	12.5079	0	0	0	0	0	0
8,9-DiHETrE	20.356	12.4421	15.4824	16.1447	8.46671	14.3823	12.0023	10.872	8.48295	5.59104	9.23173	7.73444	21.1468	26.926	22.8039	15.3736	22.3792	23.2289	7.59277	4.8602	5.8007	5.82574	6.5908	6.35774
9,10-DiHOME	47.982	29.0315	79.6239	48.4341	70.5559	113.004	1.71462	0.988362	0.706913	0.931839	0.839248	1.10492	45.0761	59.8355	44.341	26.0169	28.7732	318.951	0	0	0	0	0	0
18-carboxy dinor LTB4	0	0	0	0	0	0	0	0	0	0	0	0	0	0	0	0	0	0	0	0	0	0	0	0
19(R)-OH PGF2a & 20-OH PGF2a	0	0	0	0	0	0	0	0	0	0	0	0	0	0	0	0	0	0	0	0	0	0	0	0
20-COOH LTB4	0	0	0	0	0	0	0	0	0	0	0	0	0	0	0	0	0	0	0	0	0	0	0	0
12-HETE	378.525	103.684	150.401	83.4144	122.767	94.5123	34.2924	31.6276	28.9834	28.887	21.8205	44.1968	324.437	194.465	366.13	371.333	230.186	124.185	19.4037	17.8207	23.2028	19.4191	27.6814	13.7751
12-OxoLTB4	14.0553	3.31789	4.42355	3.58771	2.11668	3.42436	0	0	0	0	0	0	1.66949	3.98903	0	1.18259	4.79554	4.46709	0	0	0	0	0	0
13(S)-HOTrE	0.969334	0.829472	1.10589	0.896929	1.41112	1.36974	0	0	0	0	0	0	0	0	0	0	0	0.893419	0	0	0	0	0	0
13(S)-HOTrE(g)	18.4173	12.4421	8.8471	10.7631	5.64447	4.7941	0	0	0	0	0	0	2.78248	2.99178	2.53377	2.36518	1.59851	3.57368	0	0	0	0	0	0
15-oxo LXA4	0	0	0	0	0	0	0	0	0	0	0	0	0	0	0	0	0	0	0	0	0	0	0	0
5(S),12(S)-DiHETE	341.206	23.2252	6.63532	10.7631	4.93891	10.9579	0	0	0	0	0	0	11.6864	20.9424	7.60131	5.91294	23.9777	16.975	0	0	0	0	0	0
5(S),15(S)-DiHETE	0	0.829472	1.10589	0.896929	0.705559	0.684872	0	0	0	0	0	0	0	0	0	1.18259	0	0	0	0	0	0	0	0
5-HETE	33.9267	52.2568	47.5531	117.498	52.2114	45.8864	42.8654	41.5112	34.6387	25.1597	46.1587	36.4624	52.3106	55.8465	60.8105	48.4861	49.5539	46.4578	51.4621	53.4622	59.1671	44.664	47.4538	43.4445
8(S),15(S)-DiHETE	0	2.48842	6.63532	3.58771	4.93891	2.05462	0	0.988362	0.706913	0.931839	0.839248	0	0.556495	0.997259	0	1.18259	1.59851	0	2.53092	3.24013	2.32028	1.94191	1.31816	2.11925
8(S)-HETrE	10.178	9.12419	6.63532	7.17543	6.35003	6.16385	0	0.988362	0.706913	0.931839	0.839248	1.10492	7.23444	7.97807	7.60131	5.91294	6.39405	6.25393	0.843641	0	1.16014	0	0	1.05962
LTB4	0	34.0084	19.906	32.2894	10.5834	8.90333	0	0.988362	0.706913	0.931839	0.839248	1.10492	3.89547	23.9342	12.6688	4.73035	7.99256	21.4421	0.843641	0	1.16014	0	1.31816	1.05962
tetranor 12-HETE	0.484667	0	0	0	0	0	0	0	0	0	0	0	1.11299	17.9507	10.1351	13.0085	30.3717	12.5079	1.68728	1.62007	3.48042	1.94191	3.95448	2.11925
5(S)-HETrE	0	0	0	0	0	0	0	0	0	0	0	0	0	0	0	0	0	0	0	0	0	0	0	0
