# Supplementary material for: LSEA Evaluation of Lipid Mediators of Inflammation in Lung and Cortex of Mice Exposed to Diesel Air Pollution
Source: Biomedicines. 2022 Mar 19;10(3):712. doi: 10.3390/biomedicines10030712 (PMC8945792; doi:10.3390/biomedicines10030712)
Supplement: Supplementary file 1 [file biomedicines-10-00712-s001.zip › Table S3 .xlsx]

## Sheet: Cortex_3h_C-vs-Cortex_24h_C
lipid	baseMean	log2FoldChange	lfcSE	stat	pvalue	padj
10-HDoHE	6.79341	0.76496	0.586957	1.30326	0.192485	0.945279
11-HDoHE	7.80844	0.551927	0.531317	1.03879	0.298902	0.945279
11-HEPE	1.21882	-0.0961417	1.24063	-0.0774942	0.93823	0.945279
12-HEPE	9.43842	-0.0964027	1.312	-0.0734779	0.941426	0.945279
13-HDoHE	10.5227	0.961642	0.515086	1.86695	0.0619081	0.945279
14-HDoHE	13.8941	0.840613	0.669987	1.25467	0.209598	0.945279
16-HDoHE	14.1558	0.956847	0.481482	1.98729	0.0468898	0.945279
17-HDoHE	3.83539	0.491327	0.644262	0.76262	0.44569	0.945279
18-HEPE	1.21882	-0.0961417	1.24063	-0.0774942	0.93823	0.945279
20-HDoHE	15.1698	0.668939	0.443414	1.50861	0.131398	0.945279
4,17-DiHDoHE	5.24541	0.577722	0.601157	0.961017	0.336544	0.945279
4-HDoHE	27.1878	-0.705918	0.869726	-0.811656	0.416989	0.945279
5-HEPE	1.26048	-0.0961394	1.24005	-0.0775283	0.938203	0.945279
7-HDoHE	3.46473	0.321724	0.73064	0.440331	0.659697	0.945279
8-HDoHE	7.25285	0.0834816	0.549236	0.151996	0.87919	0.945279
8-HEPE	1.04639	-0.0961553	1.24406	-0.0772914	0.938392	0.945279
9-HEPE	1.01595	-0.0961579	1.24472	-0.0772524	0.938423	0.945279
LXA5	1.08111	-0.0961529	1.24344	-0.0773279	0.938363	0.945279
15d-D12,14-PGJ3	1.01595	-0.0961579	1.24472	-0.0772524	0.938423	0.945279
PGD3	1.12295	-0.0961517	1.24315	-0.0773452	0.938349	0.945279
RvE3	1.13924	-0.0961535	1.24361	-0.0773181	0.93837	0.945279
TXB3	1.22824	0.317589	1.16891	0.271696	0.785855	0.945279
10(11)-EpDPE	20.4435	-0.371234	0.465721	-0.797118	0.425383	0.945279
11,12-EpETE	1.14968	0.317546	1.17091	0.271196	0.78624	0.945279
13(14)-EpDPE	8.80666	-0.380194	0.545052	-0.697538	0.485466	0.945279
14,15-EpETE	6.08031	-0.0913975	0.604326	-0.151239	0.879787	0.945279
16(17)-EpDPE	5.99904	-0.336864	0.572151	-0.588767	0.556018	0.945279
17,18-EpETE	1.01595	-0.0961579	1.24472	-0.0772524	0.938423	0.945279
19(20)-EpDPE	7.07309	-0.193878	0.551073	-0.351819	0.724974	0.945279
19,20-DiHDoPE	8.09087	0.549402	0.595932	0.92192	0.35657	0.945279
5,6-DiHETE(EPA)	1.56011	-0.0961282	1.23727	-0.0776935	0.938072	0.945279
7(8)-EpDPE	3.77878	-0.299436	0.663406	-0.451362	0.651729	0.945279
8,9-EpETE	1.01595	-0.0961579	1.24472	-0.0772524	0.938423	0.945279
RvD4	1.80472	-0.416212	1.0376	-0.401129	0.688325	0.945279
8-oxoRvD1	2.808	-0.509192	0.895428	-0.568658	0.569588	0.945279
10S,17S-DiHDoHE	1.60124	-1.09098	1.10098	-0.990918	0.321726	0.945279
15(S)-HEPE	1.01595	-0.0961579	1.24472	-0.0772524	0.938423	0.945279
9(S)-HOTrE	2.03435	-0.0961256	1.23663	-0.0777322	0.938041	0.945279
9-OxoOTrE	1.57847	-0.0961258	1.23667	-0.0777297	0.938043	0.945279
LTB5	1.08805	-0.096155	1.24399	-0.0772957	0.938388	0.945279
PD1	4.16083	-0.680022	1.01171	-0.672154	0.501486	0.945279
RvD5	1.16484	-0.0961687	1.24746	-0.0770913	0.938551	0.945279
17-oxoRvD1	1.14095	-0.0961542	1.24379	-0.0773073	0.938379	0.945279
7(S)-Maresin1	1.86862	-0.0962732	1.27504	-0.0755061	0.939812	0.945279
13-HODE	236.142	1.14709	0.876263	1.30907	0.190511	0.945279
15(S)-HEDE	1.45758	-0.0961293	1.23754	-0.0776775	0.938085	0.945279
15-HETE	43.775	1.26275	0.399261	3.16273	0.00156298	0.18912
15-OxoEDE	2.02274	-0.0961166	1.23441	-0.0778647	0.937936	0.945279
15-OxoETE	2.95199	0.418782	0.798617	0.524384	0.600012	0.945279
8-HETE	12.6281	0.72947	0.620327	1.17594	0.239617	0.945279
8-isoPGF2a & 11bPGF2a	1.19952	0.317558	1.17034	0.271338	0.786131	0.945279
9(10)-EpOME	91.9502	-0.426562	0.887726	-0.48051	0.630864	0.945279
9-HETE	7.24945	0.490147	0.717413	0.683215	0.494471	0.945279
9-HODE	34.7425	0.362658	0.802793	0.451745	0.651453	0.945279
9-OxoODE	81.9879	-0.0980318	1.3273	-0.0738581	0.941123	0.945279
iPF-VI	1.44154	-0.831189	1.12234	-0.740586	0.458944	0.945279
LXA4	7.14106	0.52536	0.733411	0.716324	0.473791	0.945279
11-HETE	87.2826	0.796182	0.483135	1.64795	0.0993633	0.945279
11(R)-HEDE	2.0404	-0.0961185	1.23487	-0.0778371	0.937958	0.945279
11dh-2,3-dinor TXB2	1.01595	-0.0961579	1.24472	-0.0772524	0.938423	0.945279
11dh-TXB2	1.05762	-0.0961558	1.24418	-0.0772846	0.938397	0.945279
12(S)-HHTrE	5.22652	1.01522	0.808334	1.25594	0.209136	0.945279
13,14dh-15k-PGD2	2.52906	0.48414	0.85301	0.567567	0.570329	0.945279
13,14dh-15k-PGE1	1.01595	-0.0961579	1.24472	-0.0772524	0.938423	0.945279
13,14dh-15k-PGE2	1.27839	0.317578	1.16941	0.271572	0.785951	0.945279
13,14dh-15k-PGF2a	1.08651	-0.0961548	1.24393	-0.0772992	0.938386	0.945279
13,14dhPGE1	1.01595	-0.0961579	1.24472	-0.0772524	0.938423	0.945279
15d-D12,14-PGJ2	1.01595	-0.0961579	1.24472	-0.0772524	0.938423	0.945279
15-epi LXA4	1.89894	-0.096131	1.23796	-0.0776525	0.938105	0.945279
15-keto PGE1	1.01595	-0.0961579	1.24472	-0.0772524	0.938423	0.945279
15-keto PGE2	1.01595	-0.0961579	1.24472	-0.0772524	0.938423	0.945279
15-keto PGF2a	1.24367	0.317568	1.16987	0.271455	0.786041	0.945279
2,3-dinor PGE1	1.01595	-0.0961579	1.24472	-0.0772524	0.938423	0.945279
Bicyclo PGE1	1.01595	-0.0961579	1.24472	-0.0772524	0.938423	0.945279
BicycLOX PGE2	1.08823	-0.096154	1.24373	-0.0773112	0.938376	0.945279
PGA2	2.464	1.70612	0.915273	1.86405	0.0623145	0.945279
PGD2	2.36213	0.485503	0.846162	0.573771	0.566123	0.945279
PGE1	1.17232	-0.0961509	1.24295	-0.0773572	0.938339	0.945279
PGE2	7.43911	0.952484	0.695767	1.36897	0.171008	0.945279
PGF1a	1.01595	-0.0961579	1.24472	-0.0772524	0.938423	0.945279
PGF2a	3.84191	0.224279	0.775309	0.289277	0.77237	0.945279
PGJ2	1.71002	1.31677	1.04722	1.25739	0.208613	0.945279
tetranor PGEM	1.01595	-0.0961579	1.24472	-0.0772524	0.938423	0.945279
TXB2	4.24078	0.390038	0.920886	0.423546	0.671897	0.945279
D12-PGJ2	1.08379	-0.0961544	1.24384	-0.0773048	0.938381	0.945279
D17-PGE1	3.51051	0.805557	0.743486	1.08349	0.278592	0.945279
11,12-DiHETrE	39.1424	0.905497	0.457099	1.98097	0.0475952	0.945279
11,12-EpETrE	32.8559	-0.542403	0.427799	-1.26789	0.204837	0.945279
12(13)-DiHOME	12.8854	0.316031	1.25079	0.252665	0.800527	0.945279
12(13)-EpOME	41.8961	-0.694857	1.03841	-0.669153	0.503398	0.945279
12-OxoETE	3.77145	0.487269	1.05356	0.462497	0.643725	0.945279
14,15-DiHETrE	26.4761	1.26481	0.493208	2.56446	0.0103337	0.625192
14,15-EpETrE	15.9694	-0.501913	0.472681	-1.06184	0.288306	0.945279
2,3-dinor TXB2	1.5965	-0.0961277	1.23714	-0.0777015	0.938065	0.945279
20-HETE	15.7304	-0.375326	0.642563	-0.584107	0.559148	0.945279
5,6-DiHETrE	26.0536	0.383802	0.504898	0.760158	0.44716	0.945279
6-keto PGE1	1.01595	-0.0961579	1.24472	-0.0772524	0.938423	0.945279
8,9-EpETrE	9.62229	0.516191	0.86977	0.59348	0.55286	0.945279
5,6-EpETrE	6.51776	0.443963	0.666029	0.666582	0.505039	0.945279
13-OxoODE	103.145	0.31738	0.804512	0.394501	0.693211	0.945279
5-oxoETE	14.758	0.17171	0.523254	0.328157	0.742793	0.945279
6,15-diketo PGFa	1.01595	-0.0961579	1.24472	-0.0772524	0.938423	0.945279
6kPGF1a	6.47208	-0.0962142	1.25923	-0.0764069	0.939095	0.945279
8,9-DiHETrE	14.4868	0.572869	0.594204	0.964095	0.334998	0.945279
9,10-DiHOME	41.9451	0.903613	1.20648	0.748966	0.453878	0.945279
18-carboxy dinor LTB4	1.01595	-0.0961579	1.24472	-0.0772524	0.938423	0.945279
19(R)-OH PGF2a & 20-OH PGF2a	1.01595	-0.0961579	1.24472	-0.0772524	0.938423	0.945279
20-COOH LTB4	1.01595	-0.0961579	1.24472	-0.0772524	0.938423	0.945279
12-HETE	126.797	0.996406	0.620259	1.60644	0.108178	0.945279
12-OxoLTB4	3.26111	-0.0962509	1.269	-0.075848	0.93954	0.945279
13(S)-HOTrE	1.35839	-0.0961336	1.23861	-0.0776141	0.938135	0.945279
13(S)-HOTrE(g)	4.69734	-0.0962055	1.25697	-0.0765374	0.938992	0.945279
15-oxo LXA4	1.01595	-0.0961579	1.24472	-0.0772524	0.938423	0.945279
5(S),12(S)-DiHETE	28.4538	-0.0966935	1.40879	-0.0686361	0.945279	0.945279
5(S),15(S)-DiHETE	1.23699	-0.0961446	1.24137	-0.0774506	0.938265	0.945279
5-HETE	51.8184	0.102495	0.430465	0.238104	0.811801	0.945279
8(S),15(S)-DiHETE	2.68464	-0.580328	0.930527	-0.623655	0.532854	0.945279
8(S)-HETrE	5.25933	0.49181	1.00693	0.488426	0.625248	0.945279
LTB4	9.11833	0.171442	1.12932	0.15181	0.879337	0.945279
tetranor 12-HETE	4.60028	-1.68042	1.06149	-1.58307	0.113405	0.945279
5(S)-HETrE	1.01595	-0.0961579	1.24472	-0.0772524	0.938423	0.945279

## Sheet: Cortex_3h_C-vs-Lung_24h_C
lipid	baseMean	log2FoldChange	lfcSE	stat	pvalue	padj
10-HDoHE	6.79341	1.2804	0.611564	2.09364	0.0362921	0.089596
11-HDoHE	7.80844	1.83366	0.617045	2.97168	0.00296177	0.0137635
11-HEPE	1.21882	0.124678	1.24063	0.100496	0.919951	NA
12-HEPE	9.43842	-2.29028	1.07593	-2.12865	0.0332835	0.0893165
13-HDoHE	10.5227	1.7345	0.551514	3.14499	0.00166095	0.00874768
14-HDoHE	13.8941	0.444797	0.643486	0.69123	0.489421	0.613718
16-HDoHE	14.1558	2.14125	0.533979	4.00999	6.07213e-05	0.000479698
17-HDoHE	3.83539	1.70903	0.76686	2.22861	0.0258399	0.0756056
18-HEPE	1.21882	0.124678	1.24063	0.100496	0.919951	NA
20-HDoHE	15.1698	2.23652	0.51646	4.33047	1.48789e-05	0.00014693
4,17-DiHDoHE	5.24541	1.38341	0.656264	2.10801	0.0350298	0.0893165
4-HDoHE	27.1878	1.25827	0.889465	1.41464	0.157174	0.275928
5-HEPE	1.26048	0.124677	1.24005	0.100542	0.919914	NA
7-HDoHE	3.46473	0.901491	0.77412	1.16454	0.244206	0.371661
8-HDoHE	7.25285	1.12424	0.609098	1.84575	0.0649287	0.142482
8-HEPE	1.04639	0.124682	1.24406	0.100221	0.920168	NA
9-HEPE	1.01595	0.124683	1.24472	0.100169	0.92021	NA
LXA5	1.08111	0.124681	1.24344	0.100271	0.920129	NA
15d-D12,14-PGJ3	1.01595	0.124683	1.24472	0.100169	0.92021	NA
PGD3	1.12295	0.124681	1.24315	0.100294	0.920111	NA
RvE3	1.13924	-0.290356	1.1718	-0.247786	0.8043	NA
TXB3	1.22824	0.538408	1.16891	0.460607	0.64508	NA
10(11)-EpDPE	20.4435	1.51632	0.515775	2.93988	0.0032834	0.0144105
11,12-EpETE	1.14968	0.538376	1.17091	0.459792	0.645665	NA
13(14)-EpDPE	8.80666	1.54159	0.645842	2.38695	0.0169888	0.0536847
14,15-EpETE	6.08031	0.585331	0.632747	0.925063	0.354933	0.483443
16(17)-EpDPE	5.99904	1.41532	0.691765	2.04595	0.0407612	0.0975798
17,18-EpETE	1.01595	0.124683	1.24472	0.100169	0.92021	NA
19(20)-EpDPE	7.07309	1.61121	0.66508	2.42258	0.0154108	0.0507273
19,20-DiHDoPE	8.09087	0.446129	0.573447	0.777978	0.436582	0.55629
5,6-DiHETE(EPA)	1.56011	-0.875326	1.0881	-0.804456	0.421134	0.549941
7(8)-EpDPE	3.77878	1.01893	0.773574	1.31717	0.187781	0.322494
8,9-EpETE	1.01595	0.124683	1.24472	0.100169	0.92021	NA
RvD4	1.80472	0.124703	1.08633	0.114793	0.908609	0.921783
8-oxoRvD1	2.808	-0.989166	0.837586	-1.18097	0.237614	0.371661
10S,17S-DiHDoHE	1.60124	-1.09771	1.07763	-1.01863	0.308379	0.442944
15(S)-HEPE	1.01595	0.124683	1.24472	0.100169	0.92021	NA
9(S)-HOTrE	2.03435	-1.29036	1.04672	-1.23277	0.217663	0.358236
9-OxoOTrE	1.57847	-0.612292	1.11885	-0.54725	0.584207	0.67909
LTB5	1.08805	0.124682	1.24399	0.100227	0.920164	NA
PD1	4.16083	-2.26625	0.880777	-2.57302	0.0100816	0.0365513
RvD5	1.16484	0.124686	1.24746	0.0999513	0.920383	NA
17-oxoRvD1	1.14095	-0.290356	1.17199	-0.247745	0.804332	NA
7(S)-Maresin1	1.86862	-2.37778	1.02682	-2.31567	0.0205765	0.0625208
13-HODE	236.142	-4.2599	0.799905	-5.32551	1.0067e-07	1.32549e-06
15(S)-HEDE	1.45758	-0.612291	1.11982	-0.546776	0.584533	0.67909
15-HETE	43.775	0.831004	0.383527	2.16674	0.0302547	0.0853614
15-OxoEDE	2.02274	-1.87533	1.00171	-1.87213	0.0611881	0.13811
15-OxoETE	2.95199	0.637355	0.798289	0.798401	0.424638	0.549941
8-HETE	12.6281	-0.814005	0.520901	-1.56269	0.118126	0.22219
8-isoPGF2a & 11bPGF2a	1.19952	0.123348	1.09373	0.112776	0.910208	NA
9(10)-EpOME	91.9502	-5.93203	0.807822	-7.34324	2.08479e-13	1.64698e-11
9-HETE	7.24945	0.291497	0.686047	0.424893	0.670915	0.746511
9-HODE	34.7425	-3.78459	0.629678	-6.01036	1.85112e-09	3.65597e-08
9-OxoODE	81.9879	-3.6735	1.2652	-2.90349	0.00369034	0.0153441
iPF-VI	1.44154	-0.290361	1.16752	-0.248698	0.803594	0.857891
LXA4	7.14106	-0.749974	0.644599	-1.16347	0.244638	0.371661
11-HETE	87.2826	-1.55305	0.455356	-3.41063	0.00064813	0.00426685
11(R)-HEDE	2.0404	-1.46029	1.03071	-1.41678	0.156548	0.275928
11dh-2,3-dinor TXB2	1.01595	0.124683	1.24472	0.100169	0.92021	NA
11dh-TXB2	1.05762	-0.290355	1.1724	-0.247658	0.804399	NA
12(S)-HHTrE	5.22652	-0.426657	0.645023	-0.661461	0.508317	0.627454
13,14dh-15k-PGD2	2.52906	0.290199	0.800564	0.362493	0.716984	0.78669
13,14dh-15k-PGE1	1.01595	0.124683	1.24472	0.100169	0.92021	NA
13,14dh-15k-PGE2	1.27839	0.123363	1.09273	0.112894	0.910115	0.921783
13,14dh-15k-PGF2a	1.08651	0.124682	1.24393	0.100232	0.92016	NA
13,14dhPGE1	1.01595	0.124683	1.24472	0.100169	0.92021	NA
15d-D12,14-PGJ2	1.01595	0.124683	1.24472	0.100169	0.92021	NA
15-epi LXA4	1.89894	-1.09772	1.06588	-1.02987	0.303073	0.442944
15-keto PGE1	1.01595	0.124683	1.24472	0.100169	0.92021	NA
15-keto PGE2	1.01595	0.124683	1.24472	0.100169	0.92021	NA
15-keto PGF2a	1.24367	0.123355	1.09323	0.112836	0.910161	NA
2,3-dinor PGE1	1.01595	0.124683	1.24472	0.100169	0.92021	NA
Bicyclo PGE1	1.01595	0.124683	1.24472	0.100169	0.92021	NA
BicycLOX PGE2	1.08823	0.124681	1.24373	0.100248	0.920147	NA
PGA2	2.464	1.33872	0.814281	1.64406	0.100165	0.197825
PGD2	2.36213	0.969593	0.88621	1.09409	0.273916	0.40829
PGE1	1.17232	-0.290357	1.1711	-0.247935	0.804184	NA
PGE2	7.43911	-0.098669	0.618397	-0.159556	0.873231	0.919803
PGF1a	1.01595	0.124683	1.24472	0.100169	0.92021	NA
PGF2a	3.84191	-0.363646	0.69949	-0.519873	0.603152	0.6807
PGJ2	1.71002	1.12253	0.960848	1.16827	0.242699	0.371661
tetranor PGEM	1.01595	0.124683	1.24472	0.100169	0.92021	NA
TXB2	4.24078	-1.52843	0.725128	-2.1078	0.0350483	0.0893165
D12-PGJ2	1.08379	0.124682	1.24384	0.10024	0.920154	NA
D17-PGE1	3.51051	0.702932	0.707377	0.993717	0.320361	0.444009
11,12-DiHETrE	39.1424	-1.03195	0.40475	-2.5496	0.0107846	0.0370426
11,12-EpETrE	32.8559	-0.544521	0.423544	-1.28563	0.198572	0.333769
12(13)-DiHOME	12.8854	-4.47774	0.944539	-4.74066	2.13028e-06	2.40418e-05
12(13)-EpOME	41.8961	-5.88172	0.924112	-6.36473	1.95634e-10	5.1517e-09
12-OxoETE	3.77145	-0.875193	0.873833	-1.00156	0.316558	0.444009
14,15-DiHETrE	26.4761	-0.654868	0.415854	-1.57476	0.115313	0.222188
14,15-EpETrE	15.9694	-0.247574	0.473774	-0.522558	0.601282	0.6807
2,3-dinor TXB2	1.5965	-0.875326	1.08794	-0.804569	0.421069	0.549941
20-HETE	15.7304	-1.09183	0.619274	-1.76308	0.0778865	0.15777
5,6-DiHETrE	26.0536	-1.36064	0.446529	-3.04716	0.00231015	0.0114064
6-keto PGE1	1.01595	0.124683	1.24472	0.100169	0.92021	NA
8,9-EpETrE	9.62229	-1.95481	0.760716	-2.56969	0.0101788	0.0365513
5,6-EpETrE	6.51776	-0.336251	0.590578	-0.569359	0.569112	0.67909
13-OxoODE	103.145	-4.09179	0.692815	-5.90604	3.50438e-09	5.53692e-08
5-oxoETE	14.758	-0.306212	0.500145	-0.612246	0.540375	0.656763
6,15-diketo PGFa	1.01595	0.124683	1.24472	0.100169	0.92021	NA
6kPGF1a	6.47208	-3.24453	0.979297	-3.31313	0.000922595	0.00560654
8,9-DiHETrE	14.4868	-0.930543	0.517067	-1.79966	0.0719147	0.150649
9,10-DiHOME	41.9451	-5.93399	0.875792	-6.77558	1.23911e-11	4.89447e-10
18-carboxy dinor LTB4	1.01595	0.124683	1.24472	0.100169	0.92021	NA
19(R)-OH PGF2a & 20-OH PGF2a	1.01595	0.124683	1.24472	0.100169	0.92021	NA
20-COOH LTB4	1.01595	0.124683	1.24472	0.100169	0.92021	NA
12-HETE	126.797	-2.45449	0.586438	-4.18543	2.84631e-05	0.000249843
12-OxoLTB4	3.26111	-1.87529	1.04404	-1.79619	0.0724641	0.150649
13(S)-HOTrE	1.35839	-0.290362	1.16649	-0.248919	0.803424	0.857891
13(S)-HOTrE(g)	4.69734	-1.61227	1.0461	-1.54121	0.123265	0.226463
15-oxo LXA4	1.01595	0.124683	1.24472	0.100169	0.92021	NA
5(S),12(S)-DiHETE	28.4538	-3.68251	1.15778	-3.18068	0.0014693	0.00829103
5(S),15(S)-DiHETE	1.23699	-0.290359	1.16942	-0.248292	0.803908	NA
5-HETE	51.8184	0.0129579	0.425833	0.0304297	0.975724	0.975724
8(S),15(S)-DiHETE	2.68464	0.123445	0.992083	0.12443	0.900975	0.921783
8(S)-HETrE	5.25933	-1.53823	0.775899	-1.98251	0.0474222	0.110187
LTB4	9.11833	-2.46002	0.956752	-2.57122	0.010134	0.0365513
tetranor 12-HETE	4.60028	-3.84492	0.969309	-3.96666	7.28857e-05	0.000523452
5(S)-HETrE	1.01595	0.124683	1.24472	0.100169	0.92021	NA

## Sheet: Cortex_3h_C-vs-Lung_3h_C
lipid	baseMean	log2FoldChange	lfcSE	stat	pvalue	padj
10-HDoHE	6.79341	1.38616	0.593793	2.33441	0.0195743	0.05586
11-HDoHE	7.80844	1.43458	0.554172	2.58868	0.00963439	0.0356472
11-HEPE	1.21882	-0.284492	1.1244	-0.253017	0.800255	NA
12-HEPE	9.43842	-4.00077	1.02952	-3.88604	0.000101892	0.000832174
13-HDoHE	10.5227	1.60428	0.521524	3.07615	0.00209695	0.010345
14-HDoHE	13.8941	0.0303413	0.62348	0.0486645	0.961187	0.974354
16-HDoHE	14.1558	1.73557	0.492378	3.52487	0.000423683	0.00261271
17-HDoHE	3.83539	1.44096	0.687345	2.09641	0.0360458	0.0833559
18-HEPE	1.21882	-0.284492	1.1244	-0.253017	0.800255	NA
20-HDoHE	15.1698	1.81469	0.469882	3.86201	0.000112456	0.000832174
4,17-DiHDoHE	5.24541	1.4461	0.630323	2.29423	0.0217774	0.0588551
4-HDoHE	27.1878	1.52203	0.888873	1.71231	0.0868393	0.173679
5-HEPE	1.26048	-0.28453	1.12375	-0.253195	0.800117	NA
7-HDoHE	3.46473	0.706232	0.714498	0.988431	0.322942	0.419257
8-HDoHE	7.25285	0.81944	0.56155	1.45925	0.144497	0.25459
8-HEPE	1.04639	0.444913	1.24406	0.357629	0.720621	NA
9-HEPE	1.01595	0.444885	1.24472	0.357416	0.72078	NA
LXA5	1.08111	0.444939	1.24344	0.357828	0.720472	NA
15d-D12,14-PGJ3	1.01595	0.444885	1.24472	0.357416	0.72078	NA
PGD3	1.12295	-0.299023	1.12534	-0.265718	0.790457	NA
RvE3	1.13924	0.444932	1.24361	0.357775	0.720512	NA
TXB3	1.22824	0.129242	1.04473	0.123709	0.901546	NA
10(11)-EpDPE	20.4435	1.1159	0.488201	2.28574	0.0222695	0.0588551
11,12-EpETE	1.14968	0.858671	1.17091	0.733336	0.463353	NA
13(14)-EpDPE	8.80666	1.20175	0.595189	2.01911	0.0434758	0.0974913
14,15-EpETE	6.08031	1.44824	0.678702	2.13384	0.0328555	0.0810435
16(17)-EpDPE	5.99904	1.2016	0.638552	1.88176	0.0598688	0.12658
17,18-EpETE	1.01595	0.444885	1.24472	0.357416	0.72078	NA
19(20)-EpDPE	7.07309	1.44513	0.619319	2.33341	0.0196265	0.05586
19,20-DiHDoPE	8.09087	0.373317	0.551957	0.676352	0.498817	0.605123
5,6-DiHETE(EPA)	1.56011	-0.557143	1.0881	-0.512034	0.608627	NA
7(8)-EpDPE	3.77878	0.566302	0.689768	0.821003	0.411645	0.5163
8,9-EpETE	1.01595	0.444885	1.24472	0.357416	0.72078	NA
RvD4	1.80472	-0.360545	0.978791	-0.368358	0.712606	0.778015
8-oxoRvD1	2.808	1.44595	1.11141	1.301	0.193258	0.325024
10S,17S-DiHDoHE	1.60124	0.444744	1.24809	0.356339	0.721587	0.778015
15(S)-HEPE	1.01595	0.444885	1.24472	0.357416	0.72078	NA
9(S)-HOTrE	2.03435	-1.95415	0.983709	-1.98651	0.0469767	0.102243
9-OxoOTrE	1.57847	-1.13195	1.03381	-1.09493	0.273547	0.37115
LTB5	1.08805	0.0191314	1.1707	0.0163419	0.986962	NA
PD1	4.16083	-1.96256	0.880546	-2.2288	0.0258274	0.0659044
RvD5	1.16484	0.44477	1.24746	0.356539	0.721437	NA
17-oxoRvD1	1.14095	0.0191685	1.17049	0.0163764	0.986934	NA
7(S)-Maresin1	1.86862	-1.51305	1.05435	-1.43507	0.151269	0.260323
13-HODE	236.142	-5.00697	0.799059	-6.26608	3.70251e-10	6.84964e-09
15(S)-HEDE	1.45758	-0.557163	1.0884	-0.511908	0.608715	NA
15-HETE	43.775	-0.0271245	0.367803	-0.0737473	0.941211	0.967356
15-OxoEDE	2.02274	-0.964691	1.04484	-0.923291	0.355856	0.454023
15-OxoETE	2.95199	0.591427	0.755771	0.782547	0.433893	0.535135
8-HETE	12.6281	-1.19044	0.503594	-2.36388	0.0180846	0.0557608
8-isoPGF2a & 11bPGF2a	1.19952	0.129304	1.04636	0.123575	0.901652	NA
9(10)-EpOME	91.9502	-5.70737	0.80775	-7.06577	1.59728e-12	5.90993e-11
9-HETE	7.24945	-0.68419	0.627882	-1.08968	0.275855	0.37115
9-HODE	34.7425	-4.26018	0.625528	-6.81053	9.72366e-12	2.3985e-10
9-OxoODE	81.9879	-6.30652	1.26092	-5.00153	5.68779e-07	6.01281e-06
iPF-VI	1.44154	-0.28456	1.12322	-0.253344	0.800003	NA
LXA4	7.14106	-0.711754	0.635833	-1.1194	0.262968	0.37115
11-HETE	87.2826	-1.41404	0.454773	-3.10933	0.00187515	0.00991149
11(R)-HEDE	2.0404	-1.29234	1.01973	-1.26734	0.205032	0.337164
11dh-2,3-dinor TXB2	1.01595	0.444885	1.24472	0.357416	0.72078	NA
11dh-TXB2	1.05762	0.444908	1.24418	0.357592	0.720649	NA
12(S)-HHTrE	5.22652	-0.684787	0.616851	-1.11013	0.266942	0.37115
13,14dh-15k-PGD2	2.52906	0.164301	0.756581	0.217163	0.828082	0.863071
13,14dh-15k-PGE1	1.01595	0.444885	1.24472	0.357416	0.72078	NA
13,14dh-15k-PGE2	1.27839	0.129264	1.0453	0.123662	0.901583	NA
13,14dh-15k-PGF2a	1.08651	0.033302	1.1728	0.0283952	0.977347	NA
13,14dhPGE1	1.01595	0.444885	1.24472	0.357416	0.72078	NA
15d-D12,14-PGJ2	1.01595	0.444885	1.24472	0.357416	0.72078	NA
15-epi LXA4	1.89894	-1.13186	1.03538	-1.09319	0.274312	0.37115
15-keto PGE1	1.01595	0.444885	1.24472	0.357416	0.72078	NA
15-keto PGE2	1.01595	0.444885	1.24472	0.357416	0.72078	NA
15-keto PGF2a	1.24367	0.129284	1.04582	0.123619	0.901617	NA
2,3-dinor PGE1	1.01595	0.444885	1.24472	0.357416	0.72078	NA
Bicyclo PGE1	1.01595	0.444885	1.24472	0.357416	0.72078	NA
BicycLOX PGE2	1.08823	-0.2991	1.12597	-0.265637	0.790519	NA
PGA2	2.464	0.339577	0.675257	0.502886	0.615044	0.700204
PGD2	2.36213	0.44981	0.776048	0.579616	0.562174	0.660331
PGE1	1.17232	0.0332957	1.17175	0.0284153	0.977331	NA
PGE2	7.43911	0.0139158	0.611181	0.0227688	0.981835	0.981835
PGF1a	1.01595	0.444885	1.24472	0.357416	0.72078	NA
PGF2a	3.84191	-0.405864	0.675945	-0.60044	0.548213	0.654319
PGJ2	1.71002	0.280061	0.797467	0.351189	0.725447	0.778015
tetranor PGEM	1.01595	0.444885	1.24472	0.357416	0.72078	NA
TXB2	4.24078	-1.15039	0.728228	-1.57971	0.114173	0.211221
D12-PGJ2	1.08379	0.0333014	1.1727	0.0283971	0.977345	NA
D17-PGE1	3.51051	0.765844	0.683467	1.12053	0.262489	0.37115
11,12-DiHETrE	39.1424	-0.989118	0.402156	-2.45954	0.0139116	0.0467934
11,12-EpETrE	32.8559	-1.02435	0.412868	-2.48106	0.0130991	0.0461589
12(13)-DiHOME	12.8854	-4.2746	0.943844	-4.52892	5.92849e-06	5.48386e-05
12(13)-EpOME	41.8961	-5.28137	0.92481	-5.71077	1.12467e-08	1.3871e-07
12-OxoETE	3.77145	-1.01914	0.846716	-1.20364	0.22873	0.367957
14,15-DiHETrE	26.4761	-0.681855	0.410823	-1.65973	0.0969684	0.188833
14,15-EpETrE	15.9694	-0.70335	0.452919	-1.55293	0.120441	0.217381
2,3-dinor TXB2	1.5965	-1.13192	1.03438	-1.09429	0.273826	0.37115
20-HETE	15.7304	0.360828	0.65004	0.555086	0.578836	0.669279
5,6-DiHETrE	26.0536	-1.33925	0.442788	-3.02458	0.00248978	0.0115152
6-keto PGE1	1.01595	0.444885	1.24472	0.357416	0.72078	NA
8,9-EpETrE	9.62229	0.924119	0.859942	1.07463	0.282541	0.373358
5,6-EpETrE	6.51776	-0.6409	0.562191	-1.14	0.254285	0.37115
13-OxoODE	103.145	-5.03196	0.689896	-7.29379	3.01344e-13	2.22995e-11
5-oxoETE	14.758	0.115063	0.503386	0.228578	0.819197	0.863071
6,15-diketo PGFa	1.01595	0.444885	1.24472	0.357416	0.72078	NA
6kPGF1a	6.47208	-3.69114	0.96534	-3.82367	0.00013148	0.000884504
8,9-DiHETrE	14.4868	-0.579879	0.518293	-1.11883	0.263215	0.37115
9,10-DiHOME	41.9451	-5.2486	0.876723	-5.9866	2.14268e-09	3.17117e-08
18-carboxy dinor LTB4	1.01595	0.444885	1.24472	0.357416	0.72078	NA
19(R)-OH PGF2a & 20-OH PGF2a	1.01595	0.444885	1.24472	0.357416	0.72078	NA
20-COOH LTB4	1.01595	0.444885	1.24472	0.357416	0.72078	NA
12-HETE	126.797	-1.55895	0.587974	-2.6514	0.00801589	0.0312198
12-OxoLTB4	3.26111	-1.88669	1.02734	-1.83649	0.066285	0.136252
13(S)-HOTrE	1.35839	-0.965489	1.04977	-0.919718	0.35772	NA
13(S)-HOTrE(g)	4.69734	-2.91954	0.976871	-2.98866	0.00280199	0.0121969
15-oxo LXA4	1.01595	0.444885	1.24472	0.357416	0.72078	NA
5(S),12(S)-DiHETE	28.4538	-3.24263	1.16002	-2.79533	0.00518466	0.0213147
5(S),15(S)-DiHETE	1.23699	-0.557441	1.09275	-0.510128	0.609962	NA
5-HETE	51.8184	-0.870839	0.414958	-2.09862	0.0358505	0.0833559
8(S),15(S)-DiHETE	2.68464	-1.32517	0.831168	-1.59435	0.110859	0.210347
8(S)-HETrE	5.25933	-1.83528	0.751339	-2.44269	0.0145784	0.0469045
LTB4	9.11833	-3.15345	0.941656	-3.34883	0.000811537	0.00461952
tetranor 12-HETE	4.60028	0.444229	1.26058	0.3524	0.724538	0.778015
5(S)-HETrE	1.01595	0.444885	1.24472	0.357416	0.72078	NA

## Sheet: Cortex_3h_C-vs-Cortex_3h_A
lipid	baseMean	log2FoldChange	lfcSE	stat	pvalue	padj
10-HDoHE	6.79341	0.0177988	0.537404	0.03312	0.973579	0.979693
11-HDoHE	7.80844	0.0516659	0.503281	0.102658	0.918234	0.979693
11-HEPE	1.21882	-0.0397509	1.24063	-0.0320409	0.974439	0.979693
12-HEPE	9.43842	-0.0401957	1.312	-0.030637	0.975559	0.979693
13-HDoHE	10.5227	0.0848423	0.474925	0.178643	0.858218	0.979693
14-HDoHE	13.8941	0.0831337	0.637103	0.130487	0.896181	0.979693
16-HDoHE	14.1558	0.406531	0.46104	0.88177	0.377901	0.979693
17-HDoHE	3.83539	0.133365	0.60969	0.218743	0.82685	0.979693
18-HEPE	1.21882	-0.0397509	1.24063	-0.0320409	0.974439	0.979693
20-HDoHE	15.1698	0.010765	0.422928	0.0254535	0.979693	0.979693
4,17-DiHDoHE	5.24541	-0.0360547	0.556654	-0.0647704	0.948357	0.979693
4-HDoHE	27.1878	-0.280019	0.872225	-0.32104	0.74818	0.979693
5-HEPE	1.26048	-0.039747	1.24005	-0.0320526	0.97443	0.979693
7-HDoHE	3.46473	-0.151601	0.680172	-0.222886	0.823624	0.979693
8-HDoHE	7.25285	-0.0334958	0.53984	-0.0620476	0.950525	0.979693
8-HEPE	1.04639	-0.0397739	1.24406	-0.031971	0.974495	0.979693
9-HEPE	1.01595	-0.0397784	1.24472	-0.0319576	0.974506	0.979693
LXA5	1.08111	-0.0397698	1.24344	-0.0319836	0.974485	0.979693
15d-D12,14-PGJ3	1.01595	-0.0397784	1.24472	-0.0319576	0.974506	0.979693
PGD3	1.12295	-0.0397678	1.24315	-0.0319896	0.97448	0.979693
RvE3	1.13924	-0.0397709	1.24361	-0.0319802	0.974488	0.979693
TXB3	1.22824	0.373979	1.16891	0.319938	0.749015	0.979693
10(11)-EpDPE	20.4435	0.531876	0.484764	1.09718	0.272561	0.979693
11,12-EpETE	1.14968	-0.359451	1.04625	-0.343561	0.731176	0.979693
13(14)-EpDPE	8.80666	0.453465	0.578996	0.783193	0.433514	0.979693
14,15-EpETE	6.08031	0.426555	0.63327	0.673576	0.500581	0.979693
16(17)-EpDPE	5.99904	0.430832	0.615144	0.700376	0.483693	0.979693
17,18-EpETE	1.01595	-0.0397784	1.24472	-0.0319576	0.974506	0.979693
19(20)-EpDPE	7.07309	0.387737	0.57812	0.670686	0.50242	0.979693
19,20-DiHDoPE	8.09087	-0.480328	0.535016	-0.897783	0.369301	0.979693
5,6-DiHETE(EPA)	1.56011	-0.0397282	1.23727	-0.0321094	0.974385	0.979693
7(8)-EpDPE	3.77878	0.346412	0.714335	0.484944	0.627716	0.979693
8,9-EpETE	1.01595	-0.0397784	1.24472	-0.0319576	0.974506	0.979693
RvD4	1.80472	-0.038653	1.08652	-0.0355749	0.971621	0.979693
8-oxoRvD1	2.808	-0.038779	0.942518	-0.0411441	0.967181	0.979693
10S,17S-DiHDoHE	1.60124	-1.62327	1.0467	-1.55083	0.120942	0.979693
15(S)-HEPE	1.01595	-0.0397784	1.24472	-0.0319576	0.974506	0.979693
9(S)-HOTrE	2.03435	-0.0397237	1.23663	-0.0321227	0.974374	0.979693
9-OxoOTrE	1.57847	-0.039724	1.23667	-0.0321218	0.974375	0.979693
LTB5	1.08805	-0.0397734	1.24399	-0.0319725	0.974494	0.979693
PD1	4.16083	-0.0372324	1.09429	-0.0340242	0.972858	0.979693
RvD5	1.16484	-0.0397966	1.24746	-0.031902	0.97455	0.979693
17-oxoRvD1	1.14095	-0.0397721	1.24379	-0.0319765	0.974491	0.979693
7(S)-Maresin1	1.86862	-0.0399742	1.27504	-0.0313513	0.974989	0.979693
13-HODE	236.142	0.397818	0.843823	0.471448	0.637321	0.979693
15(S)-HEDE	1.45758	-0.03973	1.23754	-0.0321039	0.974389	0.979693
15-HETE	43.775	0.109607	0.374513	0.292665	0.769778	0.979693
15-OxoEDE	2.02274	-0.0397086	1.23441	-0.0321682	0.974338	0.979693
15-OxoETE	2.95199	-0.0364918	0.740892	-0.0492539	0.960717	0.979693
8-HETE	12.6281	0.0949626	0.568942	0.166911	0.86744	0.979693
8-isoPGF2a & 11bPGF2a	1.19952	0.373945	1.17034	0.319517	0.749334	0.979693
9(10)-EpOME	91.9502	0.385155	0.939747	0.40985	0.681916	0.979693
9-HETE	7.24945	-0.0336285	0.67611	-0.0497382	0.960331	0.979693
9-HODE	34.7425	0.246292	0.784311	0.314024	0.753503	0.979693
9-OxoODE	81.9879	-0.153426	1.32248	-0.116014	0.907641	0.979693
iPF-VI	1.44154	-0.778226	1.12191	-0.693661	0.487895	0.979693
LXA4	7.14106	0.235734	0.705383	0.334192	0.738234	0.979693
11-HETE	87.2826	0.0313611	0.468871	0.0668864	0.946672	0.979693
11(R)-HEDE	2.0404	-0.0397117	1.23487	-0.0321587	0.974345	0.979693
11dh-2,3-dinor TXB2	1.01595	-0.0397784	1.24472	-0.0319576	0.974506	0.979693
11dh-TXB2	1.05762	-0.0397747	1.24418	-0.0319687	0.974497	0.979693
12(S)-HHTrE	5.22652	0.660729	0.753326	0.877083	0.380442	0.979693
13,14dh-15k-PGD2	2.52906	0.128524	0.80095	0.160464	0.872516	0.979693
13,14dh-15k-PGE1	1.01595	-0.0397784	1.24472	-0.0319576	0.974506	0.979693
13,14dh-15k-PGE2	1.27839	0.373967	1.16941	0.319792	0.749126	0.979693
13,14dh-15k-PGF2a	1.08651	-0.039773	1.24393	-0.0319737	0.974493	0.979693
13,14dhPGE1	1.01595	-0.0397784	1.24472	-0.0319576	0.974506	0.979693
15d-D12,14-PGJ2	1.01595	-0.0397784	1.24472	-0.0319576	0.974506	0.979693
15-epi LXA4	1.89894	-0.0397328	1.23796	-0.0320953	0.974396	0.979693
15-keto PGE1	1.01595	-0.0397784	1.24472	-0.0319576	0.974506	0.979693
15-keto PGE2	1.01595	-0.0397784	1.24472	-0.0319576	0.974506	0.979693
15-keto PGF2a	1.24367	0.373956	1.16987	0.319655	0.74923	0.979693
2,3-dinor PGE1	1.01595	-0.0397784	1.24472	-0.0319576	0.974506	0.979693
Bicyclo PGE1	1.01595	-0.0397784	1.24472	-0.0319576	0.974506	0.979693
BicycLOX PGE2	1.08823	-0.0397717	1.24373	-0.0319778	0.97449	0.979693
PGA2	2.464	1.18043	0.815265	1.44791	0.147642	0.979693
PGD2	2.36213	0.321476	0.816635	0.39366	0.693832	0.979693
PGE1	1.17232	-0.0397665	1.24295	-0.0319937	0.974477	0.979693
PGE2	7.43911	0.43423	0.653603	0.664363	0.506458	0.979693
PGF1a	1.01595	-0.0397784	1.24472	-0.0319576	0.974506	0.979693
PGF2a	3.84191	0.695125	0.829328	0.838178	0.401931	0.979693
PGJ2	1.71002	0.639504	0.905648	0.706129	0.480108	0.979693
tetranor PGEM	1.01595	-0.0397784	1.24472	-0.0319576	0.974506	0.979693
TXB2	4.24078	0.447833	0.921118	0.486184	0.626836	0.979693
D12-PGJ2	1.08379	-0.0397724	1.24384	-0.0319756	0.974491	0.979693
D17-PGE1	3.51051	0.403201	0.694179	0.580831	0.561354	0.979693
11,12-DiHETrE	39.1424	-0.169343	0.42117	-0.402076	0.687628	0.979693
11,12-EpETrE	32.8559	0.325819	0.449417	0.724981	0.468463	0.979693
12(13)-DiHOME	12.8854	-0.0405405	1.17981	-0.0343618	0.972589	0.979693
12(13)-EpOME	41.8961	-0.261329	1.071	-0.244005	0.807227	0.979693
12-OxoETE	3.77145	-0.0405043	0.968004	-0.0418431	0.966624	0.979693
14,15-DiHETrE	26.4761	-0.301392	0.426496	-0.70667	0.479772	0.979693
14,15-EpETrE	15.9694	0.358651	0.507897	0.706149	0.480095	0.979693
2,3-dinor TXB2	1.5965	-0.0397272	1.23714	-0.0321122	0.974383	0.979693
20-HETE	15.7304	-0.180361	0.647403	-0.278592	0.780558	0.979693
5,6-DiHETrE	26.0536	-0.392429	0.471426	-0.83243	0.405166	0.979693
6-keto PGE1	1.01595	-0.0397784	1.24472	-0.0319576	0.974506	0.979693
8,9-EpETrE	9.62229	1.06201	0.917341	1.1577	0.246987	0.979693
5,6-EpETrE	6.51776	0.377422	0.654346	0.576793	0.564079	0.979693
13-OxoODE	103.145	-0.209706	0.767708	-0.273159	0.784731	0.979693
5-oxoETE	14.758	0.787657	0.550415	1.43102	0.152423	0.979693
6,15-diketo PGFa	1.01595	-0.0397784	1.24472	-0.0319576	0.974506	0.979693
6kPGF1a	6.47208	-0.0398737	1.25923	-0.0316651	0.974739	0.979693
8,9-DiHETrE	14.4868	-0.324791	0.54193	-0.599322	0.548958	0.979693
9,10-DiHOME	41.9451	-0.0410472	1.05295	-0.0389831	0.968904	0.979693
18-carboxy dinor LTB4	1.01595	-0.0397784	1.24472	-0.0319576	0.974506	0.979693
19(R)-OH PGF2a & 20-OH PGF2a	1.01595	-0.0397784	1.24472	-0.0319576	0.974506	0.979693
20-COOH LTB4	1.01595	-0.0397784	1.24472	-0.0319576	0.974506	0.979693
12-HETE	126.797	0.0415347	0.602029	0.0689912	0.944997	0.979693
12-OxoLTB4	3.26111	-0.0399362	1.269	-0.0314707	0.974894	0.979693
13(S)-HOTrE	1.35839	-0.0397372	1.23861	-0.0320821	0.974407	0.979693
13(S)-HOTrE(g)	4.69734	-0.0398591	1.25697	-0.0317104	0.974703	0.979693
15-oxo LXA4	1.01595	-0.0397784	1.24472	-0.0319576	0.974506	0.979693
5(S),12(S)-DiHETE	28.4538	-0.040699	1.40879	-0.0288894	0.976953	0.979693
5(S),15(S)-DiHETE	1.23699	-0.0397558	1.24137	-0.0320258	0.974451	0.979693
5-HETE	51.8184	-0.0429152	0.42739	-0.100412	0.920017	0.979693
8(S),15(S)-DiHETE	2.68464	-0.0375001	0.992634	-0.0377784	0.969864	0.979693
8(S)-HETrE	5.25933	0.226731	0.953837	0.237704	0.81211	0.979693
LTB4	9.11833	0.231446	1.12985	0.204847	0.837692	0.979693
tetranor 12-HETE	4.60028	-0.0398824	1.26058	-0.0316381	0.974761	0.979693
5(S)-HETrE	1.01595	-0.0397784	1.24472	-0.0319576	0.974506	0.979693

## Sheet: Cortex_3h_C-vs-Lung_24h_A
lipid	baseMean	log2FoldChange	lfcSE	stat	pvalue	padj
10-HDoHE	6.79341	1.38057	0.612516	2.25393	0.0242007	0.0580818
11-HDoHE	7.80844	1.69253	0.593929	2.84972	0.00437575	0.0148529
11-HEPE	1.21882	-0.192992	1.16952	-0.165018	0.86893	NA
12-HEPE	9.43842	-1.78752	1.0959	-1.6311	0.102869	0.180648
13-HDoHE	10.5227	1.6774	0.540732	3.10208	0.00192165	0.00813875
14-HDoHE	13.8941	0.727442	0.65083	1.11771	0.263689	0.36973
16-HDoHE	14.1558	1.90746	0.513059	3.71782	0.00020095	0.0012057
17-HDoHE	3.83539	1.58224	0.734463	2.15429	0.0312177	0.0725056
18-HEPE	1.21882	-0.192992	1.16952	-0.165018	0.86893	NA
20-HDoHE	15.1698	1.92378	0.488523	3.93795	8.21811e-05	0.000657449
4,17-DiHDoHE	5.24541	1.10485	0.619499	1.78346	0.0745119	0.144996
4-HDoHE	27.1878	0.948896	0.8828	1.07487	0.282433	0.36973
5-HEPE	1.26048	-0.51816	1.12295	-0.461429	0.644491	NA
7-HDoHE	3.46473	0.636054	0.730904	0.87023	0.384175	0.468824
8-HDoHE	7.25285	1.01869	0.592239	1.72007	0.0854193	0.157697
8-HEPE	1.04639	0.216625	1.24406	0.174127	0.861765	NA
9-HEPE	1.01595	0.216615	1.24472	0.174027	0.861844	NA
LXA5	1.08111	-0.192819	1.17254	-0.164446	0.86938	NA
15d-D12,14-PGJ3	1.01595	0.216615	1.24472	0.174027	0.861844	NA
PGD3	1.12295	-0.192837	1.17222	-0.164506	0.869333	NA
RvE3	1.13924	-0.201706	1.17134	-0.172201	0.86328	NA
TXB3	1.22824	0.630406	1.16891	0.539311	0.589672	NA
10(11)-EpDPE	20.4435	1.48124	0.510099	2.90382	0.00368636	0.0139694
11,12-EpETE	1.14968	0.630343	1.17091	0.538336	0.590345	NA
13(14)-EpDPE	8.80666	1.41763	0.627145	2.26045	0.0237933	0.0580818
14,15-EpETE	6.08031	0.51643	0.622039	0.830221	0.406414	0.481178
16(17)-EpDPE	5.99904	1.35821	0.675352	2.01111	0.0443141	0.0984353
17,18-EpETE	1.01595	0.216615	1.24472	0.174027	0.861844	NA
19(20)-EpDPE	7.07309	1.57309	0.651666	2.41395	0.0157805	0.0405783
19,20-DiHDoPE	8.09087	0.0652764	0.547703	0.119182	0.905131	0.921121
5,6-DiHETE(EPA)	1.56011	-0.784134	1.0881	-0.720647	0.471126	NA
7(8)-EpDPE	3.77878	1.33254	0.804967	1.65539	0.0978448	0.176121
8,9-EpETE	1.01595	0.216615	1.24472	0.174027	0.861844	NA
RvD4	1.80472	-1.10245	0.93196	-1.18294	0.236835	0.341042
8-oxoRvD1	2.808	-0.760739	0.847216	-0.897928	0.369224	0.458347
10S,17S-DiHDoHE	1.60124	0.216566	1.24809	0.173517	0.862245	0.90299
15(S)-HEPE	1.01595	0.216615	1.24472	0.174027	0.861844	NA
9(S)-HOTrE	2.03435	-0.784117	1.08736	-0.721121	0.470835	0.529689
9-OxoOTrE	1.57847	-0.784118	1.08741	-0.72109	0.470854	NA
LTB5	1.08805	0.216626	1.24399	0.174139	0.861757	NA
PD1	4.16083	-2.35536	0.874255	-2.69414	0.00705712	0.0195428
RvD5	1.16484	0.216575	1.24746	0.173612	0.86217	NA
17-oxoRvD1	1.14095	-0.201717	1.17154	-0.172181	0.863295	NA
7(S)-Maresin1	1.86862	0.216181	1.27504	0.169549	0.865365	0.90299
13-HODE	236.142	-5.31805	0.799003	-6.65585	2.81668e-11	2.02801e-09
15(S)-HEDE	1.45758	-0.784141	1.0884	-0.720451	0.471247	NA
15-HETE	43.775	0.40598	0.37511	1.0823	0.279121	0.36973
15-OxoEDE	2.02274	-1.51755	1.01919	-1.48898	0.136493	0.218738
15-OxoETE	2.95199	0.0838482	0.728174	0.115149	0.908327	0.921121
8-HETE	12.6281	-1.02651	0.512339	-2.00357	0.0451162	0.0984353
8-isoPGF2a & 11bPGF2a	1.19952	0.630361	1.17034	0.538612	0.590155	NA
9(10)-EpOME	91.9502	-4.42067	0.810545	-5.45395	4.92639e-08	8.8675e-07
9-HETE	7.24945	-0.68667	0.634653	-1.08196	0.27927	0.36973
9-HODE	34.7425	-3.72026	0.629545	-5.90943	3.43286e-09	8.23887e-08
9-OxoODE	81.9879	-4.81679	1.26238	-3.81565	0.000135827	0.000889052
iPF-VI	1.44154	0.216693	1.23958	0.174812	0.861228	NA
LXA4	7.14106	-0.435204	0.653458	-0.666002	0.50541	0.559839
11-HETE	87.2826	-1.55886	0.455011	-3.42597	0.000612597	0.0031505
11(R)-HEDE	2.0404	-1.51754	1.01975	-1.48815	0.136711	0.218738
11dh-2,3-dinor TXB2	1.01595	0.216615	1.24472	0.174027	0.861844	NA
11dh-TXB2	1.05762	0.216624	1.24418	0.17411	0.861779	NA
12(S)-HHTrE	5.22652	-0.525461	0.634607	-0.82801	0.407665	0.481178
13,14dh-15k-PGD2	2.52906	0.796368	0.85301	0.933598	0.350511	0.442751
13,14dh-15k-PGE1	1.01595	0.216615	1.24472	0.174027	0.861844	NA
13,14dh-15k-PGE2	1.27839	0.220763	1.09368	0.201853	0.840032	NA
13,14dh-15k-PGF2a	1.08651	0.216627	1.24393	0.174148	0.86175	NA
13,14dhPGE1	1.01595	0.216615	1.24472	0.174027	0.861844	NA
15d-D12,14-PGJ2	1.01595	0.216615	1.24472	0.174027	0.861844	NA
15-epi LXA4	1.89894	-1.51059	1.02399	-1.47519	0.140161	0.219383
15-keto PGE1	1.01595	0.216615	1.24472	0.174027	0.861844	NA
15-keto PGE2	1.01595	0.216615	1.24472	0.174027	0.861844	NA
15-keto PGF2a	1.24367	0.630376	1.16987	0.538841	0.589996	NA
2,3-dinor PGE1	1.01595	0.216615	1.24472	0.174027	0.861844	NA
Bicyclo PGE1	1.01595	0.216615	1.24472	0.174027	0.861844	NA
BicycLOX PGE2	1.08823	0.21663	1.24373	0.174179	0.861725	NA
PGA2	2.464	2.43063	1.00496	2.41863	0.0155793	0.0405783
PGD2	2.36213	0.805192	0.847211	0.950403	0.341907	0.439595
PGE1	1.17232	0.216642	1.24295	0.174297	0.861632	NA
PGE2	7.43911	0.391357	0.636817	0.614551	0.538851	0.587838
PGF1a	1.01595	0.216615	1.24472	0.174027	0.861844	NA
PGF2a	3.84191	-0.0450902	0.717496	-0.0628438	0.949891	0.949891
PGJ2	1.71002	1.62963	1.04722	1.55614	0.119675	0.204031
tetranor PGEM	1.01595	0.216615	1.24472	0.174027	0.861844	NA
TXB2	4.24078	-1.14447	0.739775	-1.54705	0.121852	0.204031
D12-PGJ2	1.08379	0.216629	1.24384	0.174162	0.861738	NA
D17-PGE1	3.51051	1.53099	0.799462	1.91502	0.05549	0.117508
11,12-DiHETrE	39.1424	-1.46205	0.399905	-3.65598	0.000256199	0.00141895
11,12-EpETrE	32.8559	-0.732937	0.419152	-1.74862	0.0803568	0.152255
12(13)-DiHOME	12.8854	-3.84794	0.949748	-4.05154	5.08823e-05	0.00045794
12(13)-EpOME	41.8961	-4.59774	0.927904	-4.95497	7.23413e-07	7.44082e-06
12-OxoETE	3.77145	-0.657736	0.883042	-0.744852	0.456361	0.521556
14,15-DiHETrE	26.4761	-1.12332	0.40789	-2.75396	0.00588784	0.016957
14,15-EpETrE	15.9694	-0.512063	0.462869	-1.10628	0.268605	0.36973
2,3-dinor TXB2	1.5965	-0.784131	1.08794	-0.720745	0.471066	NA
20-HETE	15.7304	-1.1377	0.617041	-1.84381	0.0652113	0.130423
5,6-DiHETrE	26.0536	-1.70406	0.441009	-3.86401	0.000111542	0.000803104
6-keto PGE1	1.01595	0.216615	1.24472	0.174027	0.861844	NA
8,9-EpETrE	9.62229	-2.20826	0.75625	-2.92001	0.00350015	0.0139694
5,6-EpETrE	6.51776	-0.679204	0.569522	-1.19259	0.233031	0.341042
13-OxoODE	103.145	-4.51837	0.691304	-6.53602	6.31794e-11	2.27446e-09
5-oxoETE	14.758	-0.386686	0.496018	-0.779581	0.435637	0.505902
6,15-diketo PGFa	1.01595	0.216615	1.24472	0.174027	0.861844	NA
6kPGF1a	6.47208	-2.77051	0.989779	-2.79912	0.00512415	0.015889
8,9-DiHETrE	14.4868	-1.44082	0.504771	-2.85441	0.00431174	0.0148529
9,10-DiHOME	41.9451	-4.66048	0.879593	-5.29846	1.16786e-07	1.40143e-06
18-carboxy dinor LTB4	1.01595	0.216615	1.24472	0.174027	0.861844	NA
19(R)-OH PGF2a & 20-OH PGF2a	1.01595	0.216615	1.24472	0.174027	0.861844	NA
20-COOH LTB4	1.01595	0.216615	1.24472	0.174027	0.861844	NA
12-HETE	126.797	-3.15202	0.585202	-5.38621	7.19607e-08	1.03623e-06
12-OxoLTB4	3.26111	-1.51684	1.06094	-1.42971	0.152799	0.234076
13(S)-HOTrE	1.35839	0.216707	1.23861	0.17496	0.861111	NA
13(S)-HOTrE(g)	4.69734	-1.88907	1.02358	-1.84555	0.0649573	0.130423
15-oxo LXA4	1.01595	0.216615	1.24472	0.174027	0.861844	NA
5(S),12(S)-DiHETE	28.4538	-3.85667	1.15427	-3.34123	0.000834076	0.00400357
5(S),15(S)-DiHETE	1.23699	0.216666	1.24137	0.174538	0.861443	NA
5-HETE	51.8184	-0.534081	0.418962	-1.27477	0.202389	0.303584
8(S),15(S)-DiHETE	2.68464	0.21758	0.992483	0.219228	0.826473	0.88815
8(S)-HETrE	5.25933	-2.09173	0.750147	-2.78843	0.00529635	0.015889
LTB4	9.11833	-2.69814	0.950687	-2.83809	0.00453838	0.0148529
tetranor 12-HETE	4.60028	-3.195	0.980163	-3.25966	0.00111545	0.00501954
5(S)-HETrE	1.01595	0.216615	1.24472	0.174027	0.861844	NA

## Sheet: Cortex_3h_C-vs-Lung_3h_A
lipid	baseMean	log2FoldChange	lfcSE	stat	pvalue	padj
10-HDoHE	6.79341	0.775591	0.55706	1.39229	0.163834	0.275539
11-HDoHE	7.80844	1.36326	0.55509	2.45592	0.0140523	0.0415947
11-HEPE	1.21882	-0.643564	1.09191	-0.589393	0.555598	NA
12-HEPE	9.43842	-5.3455	1.0203	-5.23916	1.61312e-07	1.70529e-06
13-HDoHE	10.5227	1.21732	0.504872	2.41114	0.0159027	0.0452616
14-HDoHE	13.8941	-1.19078	0.605828	-1.96554	0.0493517	0.0987035
16-HDoHE	14.1558	1.46616	0.484059	3.02888	0.00245463	0.00956013
17-HDoHE	3.83539	1.36226	0.688174	1.97953	0.0477565	0.0981661
18-HEPE	1.21882	-0.643564	1.09191	-0.589393	0.555598	NA
20-HDoHE	15.1698	1.69975	0.468243	3.63006	0.000283354	0.00139788
4,17-DiHDoHE	5.24541	1.36636	0.630832	2.16596	0.0303143	0.0747752
4-HDoHE	27.1878	1.17116	0.884138	1.32463	0.185293	0.298081
5-HEPE	1.26048	-0.643537	1.09126	-0.589721	0.555378	NA
7-HDoHE	3.46473	0.620728	0.714504	0.868753	0.384982	0.507905
8-HDoHE	7.25285	0.81305	0.566635	1.43487	0.151323	0.260417
8-HEPE	1.04639	-0.0499084	1.17348	-0.0425303	0.966076	NA
9-HEPE	1.01595	0.357934	1.24472	0.287561	0.773683	NA
LXA5	1.08111	-0.0499513	1.17281	-0.042591	0.966028	NA
15d-D12,14-PGJ3	1.01595	0.357934	1.24472	0.287561	0.773683	NA
PGD3	1.12295	0.357977	1.24315	0.28796	0.773377	NA
RvE3	1.13924	-0.0631353	1.17096	-0.0539175	0.957001	NA
TXB3	1.22824	-0.229836	1.00968	-0.227633	0.819932	NA
10(11)-EpDPE	20.4435	1.24139	0.495044	2.50763	0.0121544	0.0374761
11,12-EpETE	1.14968	0.771689	1.17091	0.65905	0.509863	NA
13(14)-EpDPE	8.80666	1.36716	0.612334	2.2327	0.0255684	0.0675737
14,15-EpETE	6.08031	0.635902	0.620815	1.0243	0.305692	0.430547
16(17)-EpDPE	5.99904	1.36751	0.661874	2.06612	0.038817	0.0828549
17,18-EpETE	1.01595	0.357934	1.24472	0.287561	0.773683	NA
19(20)-EpDPE	7.07309	1.27116	0.612025	2.07697	0.0378047	0.0828549
19,20-DiHDoPE	8.09087	0.0686442	0.54157	0.12675	0.899138	0.924114
5,6-DiHETE(EPA)	1.56011	-1.21141	1.03502	-1.17043	0.241829	NA
7(8)-EpDPE	3.77878	0.887039	0.729617	1.21576	0.224076	0.352801
8,9-EpETE	1.01595	0.357934	1.24472	0.287561	0.773683	NA
RvD4	1.80472	0.0399703	1.03798	0.0385077	0.969283	0.969283
8-oxoRvD1	2.808	-0.797408	0.835229	-0.954718	0.33972	0.457078
10S,17S-DiHDoHE	1.60124	0.357841	1.24809	0.28671	0.774334	0.823945
15(S)-HEPE	1.01595	0.357934	1.24472	0.287561	0.773683	NA
9(S)-HOTrE	2.03435	-1.50842	1.013	-1.48906	0.136472	0.248454
9-OxoOTrE	1.57847	-1.04688	1.04784	-0.999079	0.317757	0.435444
LTB5	1.08805	-0.0499136	1.1734	-0.0425376	0.96607	NA
PD1	4.16083	-1.95483	0.884165	-2.21093	0.0270404	0.0689995
RvD5	1.16484	-0.875301	1.07609	-0.813408	0.415984	NA
17-oxoRvD1	1.14095	0.357959	1.24379	0.287797	0.773502	NA
7(S)-Maresin1	1.86862	0.357127	1.27504	0.280091	0.779408	0.823945
13-HODE	236.142	-5.45683	0.798875	-6.83065	8.45334e-12	2.08516e-10
15(S)-HEDE	1.45758	-0.859796	1.06602	-0.806547	0.419927	NA
15-HETE	43.775	-0.0726789	0.36809	-0.197448	0.843477	0.879116
15-OxoEDE	2.02274	-1.21193	1.03153	-1.17488	0.240043	0.368761
15-OxoETE	2.95199	0.35656	0.740627	0.48143	0.630211	0.700916
8-HETE	12.6281	-1.43254	0.500461	-2.86245	0.00420382	0.0155541
8-isoPGF2a & 11bPGF2a	1.19952	0.353859	1.09337	0.323641	0.74621	NA
9(10)-EpOME	91.9502	-4.88091	0.809084	-6.03264	1.61304e-09	2.3873e-08
9-HETE	7.24945	-0.305865	0.643597	-0.475244	0.634613	0.700916
9-HODE	34.7425	-4.36149	0.625423	-6.97366	3.088e-12	1.14256e-10
9-OxoODE	81.9879	-4.70989	1.26234	-3.73108	0.000190664	0.00108532
iPF-VI	1.44154	-0.0596853	1.16719	-0.051136	0.959217	NA
LXA4	7.14106	-0.239811	0.655926	-0.365607	0.714658	0.777716
11-HETE	87.2826	-1.9128	0.453446	-4.21837	2.46074e-05	0.000182095
11(R)-HEDE	2.0404	-1.50136	1.01131	-1.48457	0.137657	0.248454
11dh-2,3-dinor TXB2	1.01595	0.357934	1.24472	0.287561	0.773683	NA
11dh-TXB2	1.05762	0.357949	1.24418	0.287699	0.773577	NA
12(S)-HHTrE	5.22652	-1.03326	0.606693	-1.70311	0.088548	0.172436
13,14dh-15k-PGD2	2.52906	0.939894	0.85341	1.10134	0.270749	0.400709
13,14dh-15k-PGE1	1.01595	0.357934	1.24472	0.287561	0.773683	NA
13,14dh-15k-PGE2	1.27839	0.353932	1.09237	0.324004	0.745935	NA
13,14dh-15k-PGF2a	1.08651	-0.0631704	1.1713	-0.0539319	0.956989	NA
13,14dhPGE1	1.01595	0.357934	1.24472	0.287561	0.773683	NA
15d-D12,14-PGJ2	1.01595	0.357934	1.24472	0.287561	0.773683	NA
15-epi LXA4	1.89894	-1.49093	1.01579	-1.46776	0.14217	0.250491
15-keto PGE1	1.01595	0.357934	1.24472	0.287561	0.773683	NA
15-keto PGE2	1.01595	0.357934	1.24472	0.287561	0.773683	NA
15-keto PGF2a	1.24367	0.353896	1.09287	0.323824	0.746072	NA
2,3-dinor PGE1	1.01595	0.357934	1.24472	0.287561	0.773683	NA
Bicyclo PGE1	1.01595	0.357934	1.24472	0.287561	0.773683	NA
BicycLOX PGE2	1.08823	0.357961	1.24373	0.287814	0.773489	NA
PGA2	2.464	0.986718	0.740193	1.33306	0.182513	0.298081
PGD2	2.36213	0.526996	0.793751	0.663931	0.506734	0.614567
PGE1	1.17232	-0.063063	1.17027	-0.0538877	0.957025	NA
PGE2	7.43911	0.340949	0.627681	0.543188	0.587	0.668277
PGF1a	1.01595	0.357934	1.24472	0.287561	0.773683	NA
PGF2a	3.84191	-0.414015	0.680562	-0.608344	0.54296	0.63735
PGJ2	1.71002	0.544784	0.836565	0.651216	0.514907	0.614567
tetranor PGEM	1.01595	0.357934	1.24472	0.287561	0.773683	NA
TXB2	4.24078	-1.48042	0.717494	-2.06332	0.0390821	0.0828549
D12-PGJ2	1.08379	-0.0599634	1.17169	-0.0511769	0.959185	NA
D17-PGE1	3.51051	0.809703	0.69526	1.1646	0.244179	0.368761
11,12-DiHETrE	39.1424	-1.02245	0.402571	-2.53981	0.0110913	0.0356851
11,12-EpETrE	32.8559	-0.929655	0.41478	-2.24132	0.0250052	0.0675737
12(13)-DiHOME	12.8854	-3.52661	0.952015	-3.70436	0.000211926	0.00112018
12(13)-EpOME	41.8961	-4.73446	0.926757	-5.10863	3.245e-07	3.00162e-06
12-OxoETE	3.77145	-2.2805	0.803916	-2.83674	0.00455767	0.0160604
14,15-DiHETrE	26.4761	-0.619164	0.412864	-1.49968	0.133697	0.248454
14,15-EpETrE	15.9694	-0.468937	0.460347	-1.01866	0.308365	0.430547
2,3-dinor TXB2	1.5965	-0.868128	1.06474	-0.81534	0.414878	0.529327
20-HETE	15.7304	-1.28071	0.612876	-2.08967	0.0366473	0.0828549
5,6-DiHETrE	26.0536	-1.22407	0.445323	-2.74873	0.00598259	0.0201232
6-keto PGE1	1.01595	0.357934	1.24472	0.287561	0.773683	NA
8,9-EpETrE	9.62229	-0.671884	0.783629	-0.8574	0.391224	0.507905
5,6-EpETrE	6.51776	-0.387329	0.576384	-0.671997	0.501585	0.614567
13-OxoODE	103.145	-6.05007	0.688853	-8.78281	1.59441e-18	1.17986e-16
5-oxoETE	14.758	-0.36318	0.493464	-0.735981	0.461742	0.579134
6,15-diketo PGFa	1.01595	0.357934	1.24472	0.287561	0.773683	NA
6kPGF1a	6.47208	-3.79235	0.965026	-3.92979	8.50206e-05	0.000524294
8,9-DiHETrE	14.4868	-1.05057	0.509439	-2.06221	0.0391881	0.0828549
9,10-DiHOME	41.9451	-4.72467	0.878726	-5.37673	7.58524e-08	9.35513e-07
18-carboxy dinor LTB4	1.01595	0.357934	1.24472	0.287561	0.773683	NA
19(R)-OH PGF2a & 20-OH PGF2a	1.01595	0.357934	1.24472	0.287561	0.773683	NA
20-COOH LTB4	1.01595	0.357934	1.24472	0.287561	0.773683	NA
12-HETE	126.797	-2.89679	0.585353	-4.94879	7.46779e-07	6.14018e-06
12-OxoLTB4	3.26111	-3.29317	0.986007	-3.33991	0.000838054	0.00386518
13(S)-HOTrE	1.35839	-0.859757	1.06727	-0.80557	0.420491	NA
13(S)-HOTrE(g)	4.69734	-4.00387	0.959285	-4.1738	2.99557e-05	0.00020152
15-oxo LXA4	1.01595	0.357934	1.24472	0.287561	0.773683	NA
5(S),12(S)-DiHETE	28.4538	-7.39286	1.13761	-6.49862	8.10605e-11	1.49962e-09
5(S),15(S)-DiHETE	1.23699	-0.387332	1.12312	-0.344873	0.73019	NA
5-HETE	51.8184	-0.250488	0.42033	-0.595931	0.551222	0.63735
8(S),15(S)-DiHETE	2.68464	-0.93293	0.859483	-1.08546	0.27772	0.402966
8(S)-HETrE	5.25933	-2.38698	0.73794	-3.23465	0.00121792	0.00500701
LTB4	9.11833	-3.13343	0.942721	-3.32382	0.000887947	0.00386518
tetranor 12-HETE	4.60028	-0.0487993	1.19123	-0.0409655	0.967323	0.969283
5(S)-HETrE	1.01595	0.357934	1.24472	0.287561	0.773683	NA

## Sheet: Cortex_3h_C-vs-Cortex_24h_A
lipid	baseMean	log2FoldChange	lfcSE	stat	pvalue	padj
10-HDoHE	6.79341	0.240084	0.548716	0.437538	0.661721	0.983662
11-HDoHE	7.80844	0.329221	0.51597	0.638062	0.523433	0.983662
11-HEPE	1.21882	-0.0376285	1.24063	-0.0303302	0.975804	0.983662
12-HEPE	9.43842	-0.0378686	1.31199	-0.0288635	0.976973	0.983662
13-HDoHE	10.5227	0.623089	0.495186	1.25829	0.208286	0.983662
14-HDoHE	13.8941	0.832907	0.666629	1.24943	0.211508	0.983662
16-HDoHE	14.1558	0.655316	0.468408	1.39903	0.161805	0.983662
17-HDoHE	3.83539	0.549876	0.644259	0.853501	0.393382	0.983662
18-HEPE	1.21882	-0.0376285	1.24063	-0.0303302	0.975804	0.983662
20-HDoHE	15.1698	0.698275	0.442381	1.57845	0.114463	0.983662
4,17-DiHDoHE	5.24541	0.847606	0.619094	1.36911	0.170966	0.983662
4-HDoHE	27.1878	0.117346	0.875662	0.134008	0.893396	0.983662
5-HEPE	1.26048	-0.0376267	1.24005	-0.0303429	0.975794	0.983662
7-HDoHE	3.46473	-0.0352252	0.689797	-0.0510661	0.959273	0.983662
8-HDoHE	7.25285	-0.139251	0.534402	-0.260574	0.794421	0.983662
8-HEPE	1.04639	-0.0376391	1.24406	-0.0302551	0.975864	0.983662
9-HEPE	1.01595	-0.037641	1.24472	-0.0302406	0.975875	0.983662
LXA5	1.08111	-0.0376372	1.24344	-0.0302687	0.975853	0.983662
15d-D12,14-PGJ3	1.01595	-0.037641	1.24472	-0.0302406	0.975875	0.983662
PGD3	1.12295	-0.0376365	1.24315	-0.0302752	0.975848	0.983662
RvE3	1.13924	-0.0376381	1.2436	-0.0302654	0.975855	0.983662
TXB3	1.22824	0.376102	1.16891	0.321756	0.747638	0.983662
10(11)-EpDPE	20.4435	-0.428953	0.463833	-0.924801	0.355069	0.983662
11,12-EpETE	1.14968	0.376061	1.17091	0.321171	0.748081	0.983662
13(14)-EpDPE	8.80666	-0.568826	0.537281	-1.05871	0.28973	0.983662
14,15-EpETE	6.08031	0.0964028	0.611634	0.157615	0.87476	0.983662
16(17)-EpDPE	5.99904	-0.491469	0.562458	-0.873788	0.382234	0.983662
17,18-EpETE	1.01595	-0.037641	1.24472	-0.0302406	0.975875	0.983662
19(20)-EpDPE	7.07309	-0.278187	0.545096	-0.510345	0.60981	0.983662
19,20-DiHDoPE	8.09087	0.615678	0.596515	1.03213	0.302013	0.983662
5,6-DiHETE(EPA)	1.56011	-0.0376186	1.23727	-0.0304045	0.975744	0.983662
7(8)-EpDPE	3.77878	-0.340744	0.656362	-0.51914	0.603663	0.983662
8,9-EpETE	1.01595	-0.037641	1.24472	-0.0302406	0.975875	0.983662
RvD4	1.80472	-0.357217	1.03766	-0.344251	0.730657	0.983662
8-oxoRvD1	2.808	-0.258675	0.915871	-0.282436	0.777609	0.983662
10S,17S-DiHDoHE	1.60124	-0.0376556	1.24809	-0.0301706	0.975931	0.983662
15(S)-HEPE	1.01595	-0.037641	1.24472	-0.0302406	0.975875	0.983662
9(S)-HOTrE	2.03435	-0.0376179	1.23662	-0.0304199	0.975732	0.983662
9-OxoOTrE	1.57847	-0.0376165	1.23666	-0.0304178	0.975734	0.983662
LTB5	1.08805	-0.0376391	1.24398	-0.0302569	0.975862	0.983662
PD1	4.16083	-0.841549	0.98716	-0.852494	0.39394	0.983662
RvD5	1.16484	-0.0376514	1.24746	-0.0301825	0.975922	0.983662
17-oxoRvD1	1.14095	-0.0376388	1.24379	-0.0302614	0.975859	0.983662
7(S)-Maresin1	1.86862	-0.0377457	1.27503	-0.0296037	0.976383	0.983662
13-HODE	236.142	1.74943	0.909715	1.92305	0.0544732	0.983662
15(S)-HEDE	1.45758	-0.037619	1.23754	-0.0303983	0.975749	0.983662
15-HETE	43.775	1.44631	0.403065	3.58828	0.000332865	0.0402766
15-OxoEDE	2.02274	-0.0376101	1.2344	-0.0304683	0.975694	0.983662
15-OxoETE	2.95199	0.47687	0.798557	0.597164	0.550398	0.983662
8-HETE	12.6281	0.315721	0.583041	0.541507	0.588158	0.983662
8-isoPGF2a & 11bPGF2a	1.19952	0.376072	1.17034	0.321336	0.747956	0.983662
9(10)-EpOME	91.9502	-0.461331	0.882836	-0.522556	0.601283	0.983662
9-HETE	7.24945	0.22615	0.692684	0.326483	0.744059	0.983662
9-HODE	34.7425	1.10044	0.895032	1.22949	0.218887	0.983662
9-OxoODE	81.9879	0.0977176	1.33379	0.0732633	0.941597	0.983662
iPF-VI	1.44154	-0.777214	1.12175	-0.692858	0.488399	0.983662
LXA4	7.14106	0.0457508	0.692028	0.0661112	0.947289	0.983662
11-HETE	87.2826	0.511249	0.476214	1.07357	0.283015	0.983662
11(R)-HEDE	2.0404	-0.0376119	1.23486	-0.0304583	0.975702	0.983662
11dh-2,3-dinor TXB2	1.01595	-0.037641	1.24472	-0.0302406	0.975875	0.983662
11dh-TXB2	1.05762	-0.0376395	1.24417	-0.0302526	0.975866	0.983662
12(S)-HHTrE	5.22652	1.66136	0.909801	1.82607	0.0678399	0.983662
13,14dh-15k-PGD2	2.52906	0.322517	0.823737	0.391529	0.695406	0.983662
13,14dh-15k-PGE1	1.01595	-0.037641	1.24472	-0.0302406	0.975875	0.983662
13,14dh-15k-PGE2	1.27839	-0.0364532	1.09316	-0.0333467	0.973398	0.983662
13,14dh-15k-PGF2a	1.08651	-0.0376389	1.24393	-0.0302582	0.975861	0.983662
13,14dhPGE1	1.01595	-0.037641	1.24472	-0.0302406	0.975875	0.983662
15d-D12,14-PGJ2	1.01595	-0.037641	1.24472	-0.0302406	0.975875	0.983662
15-epi LXA4	1.89894	-0.0376224	1.23796	-0.0303906	0.975756	0.983662
15-keto PGE1	1.01595	-0.037641	1.24472	-0.0302406	0.975875	0.983662
15-keto PGE2	1.01595	-0.037641	1.24472	-0.0302406	0.975875	0.983662
15-keto PGF2a	1.24367	-0.0364472	1.09366	-0.033326	0.973415	0.983662
2,3-dinor PGE1	1.01595	-0.037641	1.24472	-0.0302406	0.975875	0.983662
Bicyclo PGE1	1.01595	-0.037641	1.24472	-0.0302406	0.975875	0.983662
BicycLOX PGE2	1.08823	-0.0376382	1.24372	-0.0302625	0.975858	0.983662
PGA2	2.464	1.76403	0.91515	1.92759	0.053906	0.983662
PGD2	2.36213	0.323736	0.816625	0.396432	0.691786	0.983662
PGE1	1.17232	-0.450117	1.1715	-0.384222	0.700814	0.983662
PGE2	7.43911	0.434979	0.653461	0.665653	0.505633	0.983662
PGF1a	1.01595	-0.037641	1.24472	-0.0302406	0.975875	0.983662
PGF2a	3.84191	-0.0390408	0.740967	-0.052689	0.95798	0.983662
PGJ2	1.71002	1.37527	1.04722	1.31326	0.189094	0.983662
tetranor PGEM	1.01595	-0.037641	1.24472	-0.0302406	0.975875	0.983662
TXB2	4.24078	0.44901	0.920954	0.487548	0.62587	0.983662
D12-PGJ2	1.08379	-0.0376386	1.24383	-0.0302602	0.97586	0.983662
D17-PGE1	3.51051	0.406727	0.694271	0.585833	0.557988	0.983662
11,12-DiHETrE	39.1424	0.854291	0.452416	1.88829	0.0589875	0.983662
11,12-EpETrE	32.8559	-0.642181	0.42474	-1.51194	0.13055	0.983662
12(13)-DiHOME	12.8854	0.374563	1.25079	0.299462	0.764587	0.983662
12(13)-EpOME	41.8961	-0.631953	1.03874	-0.608385	0.542932	0.983662
12-OxoETE	3.77145	0.229004	1.00376	0.228147	0.819532	0.983662
14,15-DiHETrE	26.4761	1.38917	0.497485	2.79238	0.00523219	0.316548
14,15-EpETrE	15.9694	-0.60306	0.467523	-1.2899	0.197084	0.983662
2,3-dinor TXB2	1.5965	-0.0376183	1.23714	-0.0304076	0.975742	0.983662
20-HETE	15.7304	-0.443456	0.638531	-0.694494	0.487372	0.983662
5,6-DiHETrE	26.0536	0.00993954	0.485387	0.0204775	0.983662	0.983662
6-keto PGE1	1.01595	-0.037641	1.24472	-0.0302406	0.975875	0.983662
8,9-EpETrE	9.62229	-0.20579	0.817704	-0.251668	0.801298	0.983662
5,6-EpETrE	6.51776	0.375383	0.653928	0.574044	0.565938	0.983662
13-OxoODE	103.145	0.501641	0.8143	0.616039	0.537869	0.983662
5-oxoETE	14.758	0.360254	0.528757	0.681323	0.495667	0.983662
6,15-diketo PGFa	1.01595	-0.037641	1.24472	-0.0302406	0.975875	0.983662
6kPGF1a	6.47208	-0.0377019	1.25923	-0.0299405	0.976114	0.983662
8,9-DiHETrE	14.4868	0.401991	0.578805	0.694518	0.487357	0.983662
9,10-DiHOME	41.9451	0.962147	1.20647	0.797489	0.425167	0.983662
18-carboxy dinor LTB4	1.01595	-0.037641	1.24472	-0.0302406	0.975875	0.983662
19(R)-OH PGF2a & 20-OH PGF2a	1.01595	-0.037641	1.24472	-0.0302406	0.975875	0.983662
20-COOH LTB4	1.01595	-0.037641	1.24472	-0.0302406	0.975875	0.983662
12-HETE	126.797	0.791474	0.61427	1.28848	0.197579	0.983662
12-OxoLTB4	3.26111	-0.0377304	1.26899	-0.0297326	0.97628	0.983662
13(S)-HOTrE	1.35839	-0.0376221	1.2386	-0.0303746	0.975768	0.983662
13(S)-HOTrE(g)	4.69734	-0.0376919	1.25697	-0.0299863	0.976078	0.983662
15-oxo LXA4	1.01595	-0.037641	1.24472	-0.0302406	0.975875	0.983662
5(S),12(S)-DiHETE	28.4538	-0.0381327	1.40878	-0.027068	0.978406	0.983662
5(S),15(S)-DiHETE	1.23699	-0.0376311	1.24136	-0.0303143	0.975816	0.983662
5-HETE	51.8184	-0.359042	0.423249	-0.848299	0.396271	0.983662
8(S),15(S)-DiHETE	2.68464	-1.03725	0.881136	-1.17717	0.239126	0.983662
8(S)-HETrE	5.25933	0.227851	0.953665	0.238921	0.811167	0.983662
LTB4	9.11833	0.231305	1.12948	0.20479	0.837737	0.983662
tetranor 12-HETE	4.60028	-1.62014	1.06162	-1.5261	0.126984	0.983662
5(S)-HETrE	1.01595	-0.037641	1.24472	-0.0302406	0.975875	0.983662

## Sheet: Cortex_24h_C-vs-Lung_24h_C
lipid	baseMean	log2FoldChange	lfcSE	stat	pvalue	padj
10-HDoHE	6.79341	0.515435	0.657834	0.783533	0.433314	0.598761
11-HDoHE	7.80844	1.28173	0.643135	1.99294	0.0462675	0.106556
11-HEPE	1.21882	0.220819	1.24063	0.17799	0.858731	NA
12-HEPE	9.43842	-2.19388	1.07593	-2.03905	0.0414453	0.0984325
13-HDoHE	10.5227	0.772862	0.589594	1.31084	0.189913	0.320742
14-HDoHE	13.8941	-0.395816	0.679564	-0.582456	0.56026	0.698029
16-HDoHE	14.1558	1.1844	0.560614	2.11269	0.0346272	0.0877223
17-HDoHE	3.83539	1.21771	0.80391	1.51473	0.129841	0.240681
18-HEPE	1.21882	0.220819	1.24063	0.17799	0.858731	NA
20-HDoHE	15.1698	1.56758	0.53431	2.93384	0.003348	0.013392
4,17-DiHDoHE	5.24541	0.805691	0.694642	1.15986	0.246104	0.389665
4-HDoHE	27.1878	1.96419	0.885089	2.2192	0.026473	0.0693776
5-HEPE	1.26048	0.220817	1.24005	0.17807	0.858668	NA
7-HDoHE	3.46473	0.579768	0.810934	0.714939	0.474647	0.61141
8-HDoHE	7.25285	1.04076	0.617796	1.68463	0.0920596	0.179398
8-HEPE	1.04639	0.220837	1.24406	0.177513	0.859106	NA
9-HEPE	1.01595	0.22084	1.24472	0.177421	0.859178	NA
LXA5	1.08111	0.220834	1.24344	0.177599	0.859038	NA
15d-D12,14-PGJ3	1.01595	0.22084	1.24472	0.177421	0.859178	NA
PGD3	1.12295	0.220832	1.24315	0.177639	0.859006	NA
RvE3	1.13924	-0.194202	1.1718	-0.16573	0.868369	NA
TXB3	1.22824	0.22082	1.24069	0.177981	0.858738	NA
10(11)-EpDPE	20.4435	1.88755	0.511178	3.69255	0.000222015	0.00129793
11,12-EpETE	1.14968	0.220829	1.24257	0.17772	0.858943	NA
13(14)-EpDPE	8.80666	1.92179	0.63683	3.01773	0.00254672	0.0107528
14,15-EpETE	6.08031	0.676728	0.633046	1.069	0.285069	0.433304
16(17)-EpDPE	5.99904	1.75218	0.681226	2.5721	0.0101084	0.0307294
17,18-EpETE	1.01595	0.22084	1.24472	0.177421	0.859178	NA
19(20)-EpDPE	7.07309	1.80509	0.661455	2.72896	0.00635339	0.0229932
19,20-DiHDoPE	8.09087	-0.103272	0.61311	-0.16844	0.866237	0.903199
5,6-DiHETE(EPA)	1.56011	-0.779197	1.0881	-0.71611	0.473923	0.61141
7(8)-EpDPE	3.77878	1.31837	0.759903	1.73491	0.0827561	0.169985
8,9-EpETE	1.01595	0.22084	1.24472	0.177421	0.859178	NA
RvD4	1.80472	0.540914	1.0376	0.521311	0.60215	0.724322
8-oxoRvD1	2.808	-0.479974	0.784455	-0.611857	0.540633	0.684801
10S,17S-DiHDoHE	1.60124	-0.00672088	0.90317	-0.00744143	0.994063	0.995904
15(S)-HEPE	1.01595	0.22084	1.24472	0.177421	0.859178	NA
9(S)-HOTrE	2.03435	-1.19424	1.04672	-1.14093	0.253898	0.393801
9-OxoOTrE	1.57847	-0.516166	1.11885	-0.461335	0.644558	0.742551
LTB5	1.08805	0.220837	1.24399	0.177523	0.859098	NA
PD1	4.16083	-1.58623	0.776409	-2.04304	0.041049	0.0984325
RvD5	1.16484	0.220854	1.24746	0.177043	0.859475	NA
17-oxoRvD1	1.14095	-0.194202	1.17199	-0.165702	0.868392	NA
7(S)-Maresin1	1.86862	-2.28151	1.02682	-2.22191	0.0262895	0.0693776
13-HODE	236.142	-5.40699	0.845785	-6.39287	1.62799e-10	4.12423e-09
15(S)-HEDE	1.45758	-0.516162	1.11982	-0.460932	0.644847	0.742551
15-HETE	43.775	-0.43175	0.409525	-1.05427	0.291759	0.434779
15-OxoEDE	2.02274	-1.77921	1.00171	-1.77618	0.0757031	0.159818
15-OxoETE	2.95199	0.218573	0.852467	0.256401	0.797642	0.878562
8-HETE	12.6281	-1.54348	0.584314	-2.64152	0.00825353	0.0261362
8-isoPGF2a & 11bPGF2a	1.19952	-0.194211	1.17013	-0.165973	0.868178	NA
9(10)-EpOME	91.9502	-5.50547	0.78563	-7.00772	2.4224e-12	1.84103e-10
9-HETE	7.24945	-0.19865	0.727228	-0.273161	0.784729	0.877051
9-HODE	34.7425	-4.14725	0.683768	-6.06529	1.31716e-09	1.8867e-08
9-OxoODE	81.9879	-3.57546	1.2652	-2.826	0.00471329	0.0179105
iPF-VI	1.44154	0.540828	1.04221	0.518925	0.603813	NA
LXA4	7.14106	-1.27533	0.694189	-1.83715	0.066187	0.14372
11-HETE	87.2826	-2.34923	0.470982	-4.98794	6.10252e-07	5.7974e-06
11(R)-HEDE	2.0404	-1.36417	1.03071	-1.32352	0.185662	0.320689
11dh-2,3-dinor TXB2	1.01595	0.22084	1.24472	0.177421	0.859178	NA
11dh-TXB2	1.05762	-0.1942	1.1724	-0.165642	0.868438	NA
12(S)-HHTrE	5.22652	-1.44188	0.776142	-1.85775	0.0632045	0.141281
13,14dh-15k-PGD2	2.52906	-0.193941	0.869372	-0.223082	0.823472	0.893421
13,14dh-15k-PGE1	1.01595	0.22084	1.24472	0.177421	0.859178	NA
13,14dh-15k-PGE2	1.27839	-0.194215	1.1692	-0.166109	0.868071	NA
13,14dh-15k-PGF2a	1.08651	0.220836	1.24393	0.177531	0.859091	NA
13,14dhPGE1	1.01595	0.22084	1.24472	0.177421	0.859178	NA
15d-D12,14-PGJ2	1.01595	0.22084	1.24472	0.177421	0.859178	NA
15-epi LXA4	1.89894	-1.00159	1.06588	-0.939678	0.347383	0.500707
15-keto PGE1	1.01595	0.22084	1.24472	0.177421	0.859178	NA
15-keto PGE2	1.01595	0.22084	1.24472	0.177421	0.859178	NA
15-keto PGF2a	1.24367	-0.194213	1.16966	-0.166041	0.868124	NA
2,3-dinor PGE1	1.01595	0.22084	1.24472	0.177421	0.859178	NA
Bicyclo PGE1	1.01595	0.22084	1.24472	0.177421	0.859178	NA
BicycLOX PGE2	1.08823	0.220835	1.24373	0.17756	0.859069	NA
PGA2	2.464	-0.367392	1.01738	-0.361115	0.718013	0.814463
PGD2	2.36213	0.48409	0.948941	0.510137	0.609955	0.724322
PGE1	1.17232	-0.194206	1.1711	-0.165832	0.868289	NA
PGE2	7.43911	-1.05115	0.68706	-1.52993	0.126034	0.239465
PGF1a	1.01595	0.22084	1.24472	0.177421	0.859178	NA
PGF2a	3.84191	-0.587925	0.735664	-0.799175	0.424189	0.597006
PGJ2	1.71002	-0.194237	1.16466	-0.166775	0.867547	0.903199
tetranor PGEM	1.01595	0.22084	1.24472	0.177421	0.859178	NA
TXB2	4.24078	-1.91846	0.803166	-2.38863	0.0169114	0.0494334
D12-PGJ2	1.08379	0.220836	1.24384	0.177544	0.859081	NA
D17-PGE1	3.51051	-0.102625	0.788342	-0.130178	0.896425	0.920653
11,12-DiHETrE	39.1424	-1.93745	0.439247	-4.41084	1.02971e-05	7.82579e-05
11,12-EpETrE	32.8559	-0.00211851	0.41272	-0.00513305	0.995904	0.995904
12(13)-DiHOME	12.8854	-4.79377	1.03182	-4.64593	3.38549e-06	2.85886e-05
12(13)-EpOME	41.8961	-5.18686	0.857971	-6.0455	1.4895e-09	1.8867e-08
12-OxoETE	3.77145	-1.36246	0.967751	-1.40786	0.159171	0.281326
14,15-DiHETrE	26.4761	-1.91968	0.477992	-4.01613	5.91615e-05	0.000408752
14,15-EpETrE	15.9694	0.254339	0.457699	0.55569	0.578423	0.709034
2,3-dinor TXB2	1.5965	-0.779198	1.08794	-0.716212	0.473861	0.61141
20-HETE	15.7304	-0.716506	0.608666	-1.17718	0.239125	0.386671
5,6-DiHETrE	26.0536	-1.74445	0.469619	-3.7146	0.000203522	0.00128897
6-keto PGE1	1.01595	0.22084	1.24472	0.177421	0.859178	NA
8,9-EpETrE	9.62229	-2.471	0.807173	-3.0613	0.00220378	0.00985221
5,6-EpETrE	6.51776	-0.780214	0.638722	-1.22152	0.221888	0.366597
13-OxoODE	103.145	-4.40917	0.723545	-6.09385	1.1023e-09	1.8867e-08
5-oxoETE	14.758	-0.477921	0.510498	-0.936187	0.349177	0.500707
6,15-diketo PGFa	1.01595	0.22084	1.24472	0.177421	0.859178	NA
6kPGF1a	6.47208	-3.14832	0.979297	-3.21488	0.001305	0.0070843
8,9-DiHETrE	14.4868	-1.50341	0.559458	-2.68726	0.007204	0.0248865
9,10-DiHOME	41.9451	-6.83761	1.05542	-6.47858	9.25872e-11	3.51831e-09
18-carboxy dinor LTB4	1.01595	0.22084	1.24472	0.177421	0.859178	NA
19(R)-OH PGF2a & 20-OH PGF2a	1.01595	0.22084	1.24472	0.177421	0.859178	NA
20-COOH LTB4	1.01595	0.22084	1.24472	0.177421	0.859178	NA
12-HETE	126.797	-3.4509	0.606177	-5.69289	1.24908e-08	1.35614e-07
12-OxoLTB4	3.26111	-1.77904	1.04404	-1.704	0.0883811	0.176762
13(S)-HOTrE	1.35839	-0.194228	1.16649	-0.166506	0.867759	NA
13(S)-HOTrE(g)	4.69734	-1.51606	1.0461	-1.44925	0.147268	0.266486
15-oxo LXA4	1.01595	0.22084	1.24472	0.177421	0.859178	NA
5(S),12(S)-DiHETE	28.4538	-3.58582	1.15778	-3.09716	0.00195382	0.00928065
5(S),15(S)-DiHETE	1.23699	-0.194214	1.16942	-0.166077	0.868096	NA
5-HETE	51.8184	-0.0895375	0.428922	-0.20875	0.834643	0.893421
8(S),15(S)-DiHETE	2.68464	0.703773	0.930329	0.756478	0.449363	0.609849
8(S)-HETrE	5.25933	-2.03004	0.881223	-2.30366	0.0212419	0.0597919
LTB4	9.11833	-2.63146	0.993116	-2.64971	0.00805619	0.0261362
tetranor 12-HETE	4.60028	-2.16451	0.690839	-3.13316	0.00172936	0.00876209
5(S)-HETrE	1.01595	0.22084	1.24472	0.177421	0.859178	NA

## Sheet: Cortex_24h_C-vs-Lung_3h_C
lipid	baseMean	log2FoldChange	lfcSE	stat	pvalue	padj
10-HDoHE	6.79341	0.621196	0.641347	0.968581	0.332754	0.395863
11-HDoHE	7.80844	0.882648	0.583082	1.51376	0.130086	0.211873
11-HEPE	1.21882	-0.188351	1.1244	-0.167512	0.866967	NA
12-HEPE	9.43842	-3.90437	1.02952	-3.7924	0.000149196	0.000791885
13-HDoHE	10.5227	0.642642	0.561642	1.14422	0.252532	0.316813
14-HDoHE	13.8941	-0.810272	0.660651	-1.22647	0.22002	0.297674
16-HDoHE	14.1558	0.778724	0.521143	1.49426	0.135107	0.211873
17-HDoHE	3.83539	0.949631	0.72845	1.30363	0.192359	0.274954
18-HEPE	1.21882	-0.188351	1.1244	-0.167512	0.866967	NA
20-HDoHE	15.1698	1.14575	0.489434	2.34098	0.0192333	0.0490902
4,17-DiHDoHE	5.24541	0.868382	0.670188	1.29573	0.195069	0.274954
4-HDoHE	27.1878	2.22794	0.884494	2.51889	0.0117725	0.032492
5-HEPE	1.26048	-0.18839	1.12375	-0.167644	0.866864	NA
7-HDoHE	3.46473	0.384509	0.754228	0.509804	0.610188	0.690213
8-HDoHE	7.25285	0.735959	0.570974	1.28895	0.197414	0.274954
8-HEPE	1.04639	0.541068	1.24406	0.43492	0.66362	NA
9-HEPE	1.01595	0.541043	1.24472	0.434669	0.663803	NA
LXA5	1.08111	0.541092	1.24344	0.435156	0.663449	NA
15d-D12,14-PGJ3	1.01595	0.541043	1.24472	0.434669	0.663803	NA
PGD3	1.12295	-0.202871	1.12534	-0.180275	0.856936	NA
RvE3	1.13924	0.541085	1.24361	0.435093	0.663495	NA
TXB3	1.22824	-0.188346	1.12447	-0.167498	0.866978	NA
10(11)-EpDPE	20.4435	1.48714	0.483342	3.07678	0.00209252	0.00759915
11,12-EpETE	1.14968	0.541125	1.24257	0.435488	0.663208	NA
13(14)-EpDPE	8.80666	1.58195	0.585399	2.70234	0.00688534	0.020656
14,15-EpETE	6.08031	1.53964	0.678981	2.26758	0.0233551	0.0550796
16(17)-EpDPE	5.99904	1.53847	0.627119	2.45322	0.0141582	0.0375736
17,18-EpETE	1.01595	0.541043	1.24472	0.434669	0.663803	NA
19(20)-EpDPE	7.07309	1.639	0.615424	2.66321	0.00773989	0.0222522
19,20-DiHDoPE	8.09087	-0.176084	0.593059	-0.296909	0.766536	0.813708
5,6-DiHETE(EPA)	1.56011	-0.461015	1.0881	-0.423689	0.671793	NA
7(8)-EpDPE	3.77878	0.865738	0.674401	1.28372	0.199242	0.274954
8,9-EpETE	1.01595	0.541043	1.24472	0.434669	0.663803	NA
RvD4	1.80472	0.0556664	0.924414	0.060218	0.951982	NA
8-oxoRvD1	2.808	1.95514	1.07194	1.82393	0.0681629	0.134378
10S,17S-DiHDoHE	1.60124	1.53573	1.10098	1.39487	0.163055	NA
15(S)-HEPE	1.01595	0.541043	1.24472	0.434669	0.663803	NA
9(S)-HOTrE	2.03435	-1.85802	0.983709	-1.88879	0.0589196	0.119572
9-OxoOTrE	1.57847	-1.03582	1.03381	-1.00195	0.316368	NA
LTB5	1.08805	0.115286	1.1707	0.0984768	0.921554	NA
PD1	4.16083	-1.28254	0.776147	-1.65244	0.0984449	0.169818
RvD5	1.16484	0.540939	1.24746	0.433631	0.664557	NA
17-oxoRvD1	1.14095	0.115323	1.17049	0.0985251	0.921515	NA
7(S)-Maresin1	1.86862	-1.41678	1.05435	-1.34375	0.179028	0.268542
13-HODE	236.142	-6.15406	0.844984	-7.28304	3.26376e-13	1.126e-11
15(S)-HEDE	1.45758	-0.461033	1.0884	-0.423587	0.671867	NA
15-HETE	43.775	-1.28988	0.394838	-3.26686	0.00108748	0.00416869
15-OxoEDE	2.02274	-0.868575	1.04484	-0.831299	0.405805	0.466675
15-OxoETE	2.95199	0.172645	0.812788	0.212411	0.831787	0.869595
8-HETE	12.6281	-1.91991	0.568938	-3.37454	0.000739386	0.00300104
8-isoPGF2a & 11bPGF2a	1.19952	-0.188254	1.12598	-0.167192	0.867219	NA
9(10)-EpOME	91.9502	-5.28081	0.785556	-6.72239	1.78767e-11	3.08374e-10
9-HETE	7.24945	-1.17434	0.672634	-1.74588	0.0808319	0.143959
9-HODE	34.7425	-4.62283	0.679947	-6.79881	1.05485e-11	2.42616e-10
9-OxoODE	81.9879	-6.20849	1.26092	-4.92378	8.48878e-07	8.36751e-06
iPF-VI	1.44154	0.546628	0.992328	0.550855	0.581733	NA
LXA4	7.14106	-1.23711	0.686057	-1.80322	0.0713533	0.13676
11-HETE	87.2826	-2.21022	0.470418	-4.69841	2.62192e-06	2.26141e-05
11(R)-HEDE	2.0404	-1.19622	1.01973	-1.17308	0.240762	0.313445
11dh-2,3-dinor TXB2	1.01595	0.541043	1.24472	0.434669	0.663803	NA
11dh-TXB2	1.05762	0.541064	1.24418	0.434877	0.663652	NA
12(S)-HHTrE	5.22652	-1.70001	0.752893	-2.25797	0.0239477	0.0550796
13,14dh-15k-PGD2	2.52906	-0.319839	0.829048	-0.385791	0.699652	0.754312
13,14dh-15k-PGE1	1.01595	0.541043	1.24472	0.434669	0.663803	NA
13,14dh-15k-PGE2	1.27839	-0.188314	1.12499	-0.167392	0.867062	NA
13,14dh-15k-PGF2a	1.08651	0.129457	1.1728	0.110382	0.912106	NA
13,14dhPGE1	1.01595	0.541043	1.24472	0.434669	0.663803	NA
15d-D12,14-PGJ2	1.01595	0.541043	1.24472	0.434669	0.663803	NA
15-epi LXA4	1.89894	-1.03573	1.03538	-1.00034	0.317146	0.390769
15-keto PGE1	1.01595	0.541043	1.24472	0.434669	0.663803	NA
15-keto PGE2	1.01595	0.541043	1.24472	0.434669	0.663803	NA
15-keto PGF2a	1.24367	-0.188284	1.12548	-0.167292	0.86714	NA
2,3-dinor PGE1	1.01595	0.541043	1.24472	0.434669	0.663803	NA
Bicyclo PGE1	1.01595	0.541043	1.24472	0.434669	0.663803	NA
BicycLOX PGE2	1.08823	-0.202946	1.12597	-0.180241	0.856964	NA
PGA2	2.464	-1.36654	0.909936	-1.5018	0.13315	0.211873
PGD2	2.36213	-0.0356929	0.846978	-0.0421415	0.966386	0.966386
PGE1	1.17232	0.129447	1.17175	0.110473	0.912035	NA
PGE2	7.43911	-0.938568	0.680572	-1.37909	0.167868	0.257398
PGF1a	1.01595	0.541043	1.24472	0.434669	0.663803	NA
PGF2a	3.84191	-0.630143	0.713315	-0.883401	0.377019	0.440921
PGJ2	1.71002	-1.0367	1.03401	-1.00261	0.316049	NA
tetranor PGEM	1.01595	0.541043	1.24472	0.434669	0.663803	NA
TXB2	4.24078	-1.54043	0.805965	-1.91128	0.0559684	0.117025
D12-PGJ2	1.08379	0.129456	1.1727	0.110391	0.912099	NA
D17-PGE1	3.51051	-0.0397131	0.766961	-0.0517799	0.958704	0.966386
11,12-DiHETrE	39.1424	-1.89462	0.436858	-4.33691	1.44499e-05	9.97041e-05
11,12-EpETrE	32.8559	-0.481948	0.401757	-1.1996	0.230294	0.305582
12(13)-DiHOME	12.8854	-4.59063	1.03118	-4.4518	8.51526e-06	6.52837e-05
12(13)-EpOME	41.8961	-4.58652	0.858723	-5.34109	9.23901e-08	1.06249e-06
12-OxoETE	3.77145	-1.50641	0.943337	-1.59689	0.11029	0.18561
14,15-DiHETrE	26.4761	-1.94667	0.473621	-4.11017	3.9536e-05	0.000227332
14,15-EpETrE	15.9694	-0.201436	0.436076	-0.461929	0.644133	0.712822
2,3-dinor TXB2	1.5965	-1.03579	1.03438	-1.00136	0.316652	NA
20-HETE	15.7304	0.736154	0.639942	1.15034	0.250002	0.316813
5,6-DiHETrE	26.0536	-1.72305	0.466063	-3.69703	0.000218134	0.00100342
6-keto PGE1	1.01595	0.541043	1.24472	0.434669	0.663803	NA
8,9-EpETrE	9.62229	0.407927	0.901299	0.452599	0.650837	0.712822
5,6-EpETrE	6.51776	-1.08486	0.61257	-1.771	0.0765601	0.142774
13-OxoODE	103.145	-5.34934	0.72075	-7.42191	1.15448e-13	7.96588e-12
5-oxoETE	14.758	-0.0566465	0.513674	-0.110277	0.91219	0.939419
6,15-diketo PGFa	1.01595	0.541043	1.24472	0.434669	0.663803	NA
6kPGF1a	6.47208	-3.59493	0.96534	-3.724	0.000196091	0.000966446
8,9-DiHETrE	14.4868	-1.15275	0.560592	-2.05631	0.0397529	0.0884824
9,10-DiHOME	41.9451	-6.15221	1.05619	-5.82491	5.71447e-09	7.88597e-08
18-carboxy dinor LTB4	1.01595	0.541043	1.24472	0.434669	0.663803	NA
19(R)-OH PGF2a & 20-OH PGF2a	1.01595	0.541043	1.24472	0.434669	0.663803	NA
20-COOH LTB4	1.01595	0.541043	1.24472	0.434669	0.663803	NA
12-HETE	126.797	-2.55536	0.607663	-4.20523	2.60822e-05	0.000163607
12-OxoLTB4	3.26111	-1.79044	1.02734	-1.7428	0.0813682	0.143959
13(S)-HOTrE	1.35839	-0.869356	1.04977	-0.828142	0.40759	NA
13(S)-HOTrE(g)	4.69734	-2.82334	0.976871	-2.89018	0.00385019	0.0132832
15-oxo LXA4	1.01595	0.541043	1.24472	0.434669	0.663803	NA
5(S),12(S)-DiHETE	28.4538	-3.14594	1.16002	-2.71198	0.00668835	0.020656
5(S),15(S)-DiHETE	1.23699	-0.461297	1.09275	-0.422143	0.67292	NA
5-HETE	51.8184	-0.973334	0.418128	-2.32784	0.0199207	0.0490902
8(S),15(S)-DiHETE	2.68464	-0.744842	0.756388	-0.984735	0.324754	0.393124
8(S)-HETrE	5.25933	-2.32709	0.859677	-2.70694	0.00679066	0.020656
LTB4	9.11833	-3.32489	0.978581	-3.39766	0.000679642	0.00293095
tetranor 12-HETE	4.60028	2.12465	1.06149	2.00157	0.045331	0.097745
5(S)-HETrE	1.01595	0.541043	1.24472	0.434669	0.663803	NA

## Sheet: Cortex_24h_C-vs-Cortex_3h_A
lipid	baseMean	log2FoldChange	lfcSE	stat	pvalue	padj
10-HDoHE	6.79341	-0.747161	0.589524	-1.2674	0.205013	0.968295
11-HDoHE	7.80844	-0.500261	0.534948	-0.935159	0.349707	0.968295
11-HEPE	1.21882	0.0563908	1.24063	0.0454534	0.963746	0.968295
12-HEPE	9.43842	0.0562071	1.312	0.0428409	0.965828	0.968295
13-HDoHE	10.5227	-0.8768	0.51866	-1.69051	0.0909301	0.968295
14-HDoHE	13.8941	-0.757479	0.673523	-1.12465	0.260736	0.968295
16-HDoHE	14.1558	-0.550316	0.491642	-1.11934	0.262993	0.968295
17-HDoHE	3.83539	-0.357961	0.655681	-0.545938	0.585108	0.968295
18-HEPE	1.21882	0.0563908	1.24063	0.0454534	0.963746	0.968295
20-HDoHE	15.1698	-0.658174	0.444549	-1.48054	0.138728	0.968295
4,17-DiHDoHE	5.24541	-0.613777	0.601423	-1.02054	0.307472	0.968295
4-HDoHE	27.1878	0.425899	0.867762	0.490801	0.623567	0.968295
5-HEPE	1.26048	0.0563924	1.24005	0.0454757	0.963728	0.968295
7-HDoHE	3.46473	-0.473324	0.721794	-0.655761	0.511978	0.968295
8-HDoHE	7.25285	-0.116977	0.549636	-0.212827	0.831462	0.968295
8-HEPE	1.04639	0.0563814	1.24406	0.0453204	0.963852	0.968295
9-HEPE	1.01595	0.0563796	1.24472	0.0452948	0.963872	0.968295
LXA5	1.08111	0.0563831	1.24344	0.0453443	0.963833	0.968295
15d-D12,14-PGJ3	1.01595	0.0563796	1.24472	0.0452948	0.963872	0.968295
PGD3	1.12295	0.0563839	1.24315	0.0453557	0.963824	0.968295
RvE3	1.13924	0.0563826	1.24361	0.0453379	0.963838	0.968295
TXB3	1.22824	0.0563906	1.24069	0.0454509	0.963748	0.968295
10(11)-EpDPE	20.4435	0.90311	0.47987	1.88199	0.0598376	0.968295
11,12-EpETE	1.14968	-0.676997	1.12587	-0.601308	0.547635	0.968295
13(14)-EpDPE	8.80666	0.83366	0.568927	1.46532	0.142834	0.968295
14,15-EpETE	6.08031	0.517952	0.633569	0.817515	0.413634	0.968295
16(17)-EpDPE	5.99904	0.767696	0.603268	1.27256	0.203173	0.968295
17,18-EpETE	1.01595	0.0563796	1.24472	0.0452948	0.963872	0.968295
19(20)-EpDPE	7.07309	0.581615	0.573946	1.01336	0.310887	0.968295
19,20-DiHDoPE	8.09087	-1.02973	0.577325	-1.78362	0.0744852	0.968295
5,6-DiHETE(EPA)	1.56011	0.0564001	1.23727	0.0455841	0.963642	0.968295
7(8)-EpDPE	3.77878	0.645849	0.699507	0.923291	0.355856	0.968295
8,9-EpETE	1.01595	0.0563796	1.24472	0.0452948	0.963872	0.968295
RvD4	1.80472	0.377559	1.03781	0.363804	0.716004	0.968295
8-oxoRvD1	2.808	0.470413	0.895634	0.525229	0.599424	0.968295
10S,17S-DiHDoHE	1.60124	-0.532281	0.866038	-0.614616	0.538808	0.968295
15(S)-HEPE	1.01595	0.0563796	1.24472	0.0452948	0.963872	0.968295
9(S)-HOTrE	2.03435	0.0564019	1.23663	0.0456095	0.963621	0.968295
9-OxoOTrE	1.57847	0.0564018	1.23667	0.0456079	0.963623	0.968295
LTB5	1.08805	0.0563816	1.24399	0.0453232	0.96385	0.968295
PD1	4.16083	0.64279	1.01218	0.635054	0.525393	0.968295
RvD5	1.16484	0.0563721	1.24746	0.0451893	0.963956	0.968295
17-oxoRvD1	1.14095	0.0563821	1.24379	0.0453308	0.963844	0.968295
7(S)-Maresin1	1.86862	0.0562991	1.27504	0.0441548	0.964781	0.968295
13-HODE	236.142	-0.749271	0.887435	-0.844311	0.398495	0.968295
15(S)-HEDE	1.45758	0.0563993	1.23754	0.0455736	0.96365	0.968295
15-HETE	43.775	-1.15315	0.401096	-2.87499	0.00404039	0.244444
15-OxoEDE	2.02274	0.0564081	1.23441	0.0456965	0.963552	0.968295
15-OxoETE	2.95199	-0.455273	0.798971	-0.569824	0.568797	0.968295
8-HETE	12.6281	-0.634507	0.627518	-1.01114	0.31195	0.968295
8-isoPGF2a & 11bPGF2a	1.19952	0.0563869	1.24204	0.0453987	0.96379	0.968295
9(10)-EpOME	91.9502	0.811717	0.92074	0.881591	0.377998	0.968295
9-HETE	7.24945	-0.523776	0.717861	-0.729634	0.465614	0.968295
9-HODE	34.7425	-0.116365	0.828364	-0.140476	0.888284	0.968295
9-OxoODE	81.9879	-0.0553947	1.32248	-0.0418869	0.966589	0.968295
iPF-VI	1.44154	0.0529625	0.990847	0.0534517	0.957372	0.968295
LXA4	7.14106	-0.289626	0.75097	-0.38567	0.699741	0.968295
11-HETE	87.2826	-0.764821	0.484062	-1.58001	0.114105	0.968295
11(R)-HEDE	2.0404	0.0564068	1.23487	0.0456784	0.963567	0.968295
11dh-2,3-dinor TXB2	1.01595	0.0563796	1.24472	0.0452948	0.963872	0.968295
11dh-TXB2	1.05762	0.0563811	1.24418	0.0453159	0.963855	0.968295
12(S)-HHTrE	5.22652	-0.354492	0.868241	-0.408287	0.683063	0.968295
13,14dh-15k-PGD2	2.52906	-0.355616	0.869728	-0.408882	0.682626	0.968295
13,14dh-15k-PGE1	1.01595	0.0563796	1.24472	0.0452948	0.963872	0.968295
13,14dh-15k-PGE2	1.27839	0.0563893	1.24116	0.0454328	0.963762	0.968295
13,14dh-15k-PGF2a	1.08651	0.0563817	1.24393	0.0453255	0.963848	0.968295
13,14dhPGE1	1.01595	0.0563796	1.24472	0.0452948	0.963872	0.968295
15d-D12,14-PGJ2	1.01595	0.0563796	1.24472	0.0452948	0.963872	0.968295
15-epi LXA4	1.89894	0.0563982	1.23796	0.0455572	0.963663	0.968295
15-keto PGE1	1.01595	0.0563796	1.24472	0.0452948	0.963872	0.968295
15-keto PGE2	1.01595	0.0563796	1.24472	0.0452948	0.963872	0.968295
15-keto PGF2a	1.24367	0.0563881	1.2416	0.0454158	0.963776	0.968295
2,3-dinor PGE1	1.01595	0.0563796	1.24472	0.0452948	0.963872	0.968295
Bicyclo PGE1	1.01595	0.0563796	1.24472	0.0452948	0.963872	0.968295
BicycLOX PGE2	1.08823	0.0563823	1.24373	0.0453334	0.963842	0.968295
PGA2	2.464	-0.525686	1.01817	-0.516306	0.605641	0.968295
PGD2	2.36213	-0.164027	0.884315	-0.185485	0.852849	0.968295
PGE1	1.17232	0.0563844	1.24295	0.0453635	0.963818	0.968295
PGE2	7.43911	-0.518255	0.718912	-0.720888	0.470979	0.968295
PGF1a	1.01595	0.0563796	1.24472	0.0452948	0.963872	0.968295
PGF2a	3.84191	0.470846	0.860059	0.547458	0.584064	0.968295
PGJ2	1.71002	-0.677261	1.11956	-0.604936	0.545221	0.968295
tetranor PGEM	1.01595	0.0563796	1.24472	0.0452948	0.963872	0.968295
TXB2	4.24078	0.0577955	0.983729	0.0587514	0.95315	0.968295
D12-PGJ2	1.08379	0.056382	1.24384	0.0453291	0.963845	0.968295
D17-PGE1	3.51051	-0.402356	0.776522	-0.518151	0.604353	0.968295
11,12-DiHETrE	39.1424	-1.07484	0.454423	-2.36529	0.0180161	0.726651
11,12-EpETrE	32.8559	0.868222	0.439232	1.97668	0.0480774	0.968295
12(13)-DiHOME	12.8854	-0.356572	1.25078	-0.285079	0.775584	0.968295
12(13)-EpOME	41.8961	0.433528	1.01448	0.427341	0.669131	0.968295
12-OxoETE	3.77145	-0.527773	1.05356	-0.500942	0.616412	0.968295
14,15-DiHETrE	26.4761	-1.5662	0.487279	-3.21418	0.00130818	0.15829
14,15-EpETrE	15.9694	0.860564	0.492936	1.74579	0.0808469	0.968295
2,3-dinor TXB2	1.5965	0.0564005	1.23714	0.0455894	0.963638	0.968295
20-HETE	15.7304	0.194964	0.637263	0.30594	0.75965	0.968295
5,6-DiHETrE	26.0536	-0.776231	0.493351	-1.57338	0.11563	0.968295
6-keto PGE1	1.01595	0.0563796	1.24472	0.0452948	0.963872	0.968295
8,9-EpETrE	9.62229	0.545815	0.956219	0.570805	0.568132	0.968295
5,6-EpETrE	6.51776	-0.0665409	0.698105	-0.0953164	0.924063	0.968295
13-OxoODE	103.145	-0.527087	0.795551	-0.662543	0.507623	0.968295
5-oxoETE	14.758	0.615947	0.559839	1.10022	0.271235	0.968295
6,15-diketo PGFa	1.01595	0.0563796	1.24472	0.0452948	0.963872	0.968295
6kPGF1a	6.47208	0.0563404	1.25923	0.0447418	0.964313	0.968295
8,9-DiHETrE	14.4868	-0.89766	0.582515	-1.54101	0.123315	0.968295
9,10-DiHOME	41.9451	-0.944661	1.20648	-0.782989	0.433634	0.968295
18-carboxy dinor LTB4	1.01595	0.0563796	1.24472	0.0452948	0.963872	0.968295
19(R)-OH PGF2a & 20-OH PGF2a	1.01595	0.0563796	1.24472	0.0452948	0.963872	0.968295
20-COOH LTB4	1.01595	0.0563796	1.24472	0.0452948	0.963872	0.968295
12-HETE	126.797	-0.954872	0.621273	-1.53696	0.124303	0.968295
12-OxoLTB4	3.26111	0.0563147	1.269	0.0443773	0.964604	0.968295
13(S)-HOTrE	1.35839	0.0563964	1.23861	0.045532	0.963683	0.968295
13(S)-HOTrE(g)	4.69734	0.0563465	1.25697	0.0448271	0.964245	0.968295
15-oxo LXA4	1.01595	0.0563796	1.24472	0.0452948	0.963872	0.968295
5(S),12(S)-DiHETE	28.4538	0.0559945	1.40879	0.0397467	0.968295	0.968295
5(S),15(S)-DiHETE	1.23699	0.0563888	1.24137	0.0454247	0.963769	0.968295
5-HETE	51.8184	-0.145411	0.430469	-0.337796	0.735517	0.968295
8(S),15(S)-DiHETE	2.68464	0.542828	0.930916	0.583111	0.559818	0.968295
8(S)-HETrE	5.25933	-0.265079	1.04132	-0.254562	0.799062	0.968295
LTB4	9.11833	0.0600045	1.16081	0.0516921	0.958774	0.968295
tetranor 12-HETE	4.60028	1.64053	1.06149	1.5455	0.122225	0.968295
5(S)-HETrE	1.01595	0.0563796	1.24472	0.0452948	0.963872	0.968295

[truncated: 18 more sheets: Cortex_24h_C-vs-Lung_24h_A, Cortex_24h_C-vs-Lung_3h_A, Cortex_24h_C-vs-Cortex_24h_A, Lung_24h_C-vs-Lung_3h_C, Lung_24h_C-vs-Cortex_3h_A, Lung_24h_C-vs-Lung_24h_A, Lung_24h_C-vs-Lung_3h_A, Lung_24h_C-vs-Cortex_24h_A, Lung_3h_C-vs-Cortex_3h_A, Lung_3h_C-vs-Lung_24h_A, Lung_3h_C-vs-Lung_3h_A, Lung_3h_C-vs-Cortex_24h_A, Cortex_3h_A-vs-Lung_24h_A, Cortex_3h_A-vs-Lung_3h_A, Cortex_3h_A-vs-Cortex_24h_A, Lung_24h_A-vs-Lung_3h_A, Lung_24h_A-vs-Cortex_24h_A, Lung_3h_A-vs-Cortex_24h_A]
