# Supplementary material for: LSEA Evaluation of Lipid Mediators of Inflammation in Lung and Cortex of Mice Exposed to Diesel Air Pollution
Source: Biomedicines. 2022 Mar 19;10(3):712. doi: 10.3390/biomedicines10030712 (PMC8945792; doi:10.3390/biomedicines10030712)
Supplement: Supplementary file 1 [file biomedicines-10-00712-s001.zip › Table S4 .xlsx]

## Sheet: Lung_Subacut-vs-Lung_Acute_C
Term	es	nes	pval	fdr	total_size	matched_size	total_features	matched_features
LMSD_sub_class_Resolvin_Ds_[FA0403]	0.991352	1.47564	0.0070713	0.26757	15	2	LMFA04030007;LMFA04030009	LMFA04030007

## Sheet: Cortex_Subac-vs-Cortex_Acute
Term	es	nes	pval	fdr	total_size	matched_size	total_features	matched_features
Reactome_Endogenous_sterols	-0.796362	-1.6467	0.00135752	0.0400304	516	14	LMFA04000036;LMFA04000037;LMFA04000035;LMFA04000034;LMFA04000038;LMFA04000026;LMFA04000025;LMFA04000033;LMFA04000032;LMFA04000028;LMFA04000031;LMFA04000027;LMFA04000030;LMFA04000029	LMFA04000033;LMFA04000032;LMFA04000028;LMFA04000031;LMFA04000027;LMFA04000030;LMFA04000029
Reactome_Visual_phototransduction	-0.796362	-1.64883	0.000738189	0.0485268	353	14	LMFA04000036;LMFA04000037;LMFA04000035;LMFA04000034;LMFA04000038;LMFA04000026;LMFA04000025;LMFA04000033;LMFA04000032;LMFA04000028;LMFA04000031;LMFA04000027;LMFA04000030;LMFA04000029	LMFA04000033;LMFA04000032;LMFA04000028;LMFA04000031;LMFA04000027;LMFA04000030;LMFA04000029
Reactome_The_canonical_retinoid_cycle_in_rods_(twilight_vision)	-0.796362	-1.65772	0.00098912	0.0568078	275	14	LMFA04000036;LMFA04000037;LMFA04000035;LMFA04000034;LMFA04000038;LMFA04000026;LMFA04000025;LMFA04000033;LMFA04000032;LMFA04000028;LMFA04000031;LMFA04000027;LMFA04000030;LMFA04000029	LMFA04000033;LMFA04000032;LMFA04000028;LMFA04000031;LMFA04000027;LMFA04000030;LMFA04000029
LMSD_sub_class_Other_Docosanoids_[FA0400]	-0.814855	-1.70778	0.000369276	0.0693949	62	15	LMFA04000036;LMFA04000037;LMFA04000035;LMFA04000034;LMFA04000038;LMFA04000026;LMFA04000025;LMFA04000033;LMFA04000032;LMFA04000028;LMFA04000031;LMFA04000027;LMFA04000030;LMFA04000043;LMFA04000029	LMFA04000033;LMFA04000032;LMFA04000028;LMFA04000031;LMFA04000027;LMFA04000030;LMFA04000043;LMFA04000029
Reactome_Biosynthesis_of_electrophilic_ω-3_PUFA_oxo-derivatives	-0.720184	-1.6694	0.00103128	0.0698918	215	26	LMFA03000004;LMFA04000036;LMFA04000037;LMFA04000035;LMFA04000034;LMFA04000038;LMFA03000001;LMFA03000003;LMFA03070053;LMFA04000026;LMFA03060011;LMFA04000025;LMFA03060051;LMFA03060019;LMFA03000002;LMFA03070030;LMFA04000033;LMFA03010021;LMFA04000032;LMFA03070033;LMFA04000028;LMFA04000031;LMFA04000027;LMFA04000030;LMFA04000043;LMFA04000029	LMFA04000033;LMFA03010021;LMFA04000032;LMFA03070033;LMFA04000028;LMFA04000031;LMFA04000027;LMFA04000030;LMFA04000043;LMFA04000029
Reactome_Biosynthesis_of_DPAn-3-derived_protectins_and_resolvins	-0.67701	-1.43577	0.0287152	0.350793	733	16	LMFA04040001;LMFA04000036;LMFA04000037;LMFA04000035;LMFA04000034;LMFA04000038;LMFA04000026;LMFA04000025;LMFA04000033;LMFA04000032;LMFA04000028;LMFA04000031;LMFA04000027;LMFA04000030;LMFA04000043;LMFA04000029	LMFA04000033;LMFA04000032;LMFA04000028;LMFA04000031;LMFA04000027;LMFA04000030;LMFA04000043;LMFA04000029
Reactome_Biosynthesis_of_DPAn-3-derived_maresins	-0.67701	-1.44121	0.0291334	0.372439	62	16	LMFA04040001;LMFA04000036;LMFA04000037;LMFA04000035;LMFA04000034;LMFA04000038;LMFA04000026;LMFA04000025;LMFA04000033;LMFA04000032;LMFA04000028;LMFA04000031;LMFA04000027;LMFA04000030;LMFA04000043;LMFA04000029	LMFA04000033;LMFA04000032;LMFA04000028;LMFA04000031;LMFA04000027;LMFA04000030;LMFA04000043;LMFA04000029
Reactome_Biosynthesis_of_DPA-derived_SPMs	-0.67701	-1.44361	0.0269871	0.414429	738	16	LMFA04040001;LMFA04000036;LMFA04000037;LMFA04000035;LMFA04000034;LMFA04000038;LMFA04000026;LMFA04000025;LMFA04000033;LMFA04000032;LMFA04000028;LMFA04000031;LMFA04000027;LMFA04000030;LMFA04000043;LMFA04000029	LMFA04000033;LMFA04000032;LMFA04000028;LMFA04000031;LMFA04000027;LMFA04000030;LMFA04000043;LMFA04000029
LMSD_main_class_Docosanoids_[FA04]	-0.644567	-1.39806	0.0476593	0.462627	1141	18	LMFA04040001;LMFA04030009;LMFA04030007;LMFA04000036;LMFA04000037;LMFA04000035;LMFA04000034;LMFA04000038;LMFA04000026;LMFA04000025;LMFA04000033;LMFA04000032;LMFA04000028;LMFA04000031;LMFA04000027;LMFA04000030;LMFA04000043;LMFA04000029	LMFA04000033;LMFA04000032;LMFA04000028;LMFA04000031;LMFA04000027;LMFA04000030;LMFA04000043;LMFA04000029
Reactome_Biosynthesis_of_DPAn-3_SPMs	-0.67701	-1.44363	0.0282603	0.483349	738	16	LMFA04040001;LMFA04000036;LMFA04000037;LMFA04000035;LMFA04000034;LMFA04000038;LMFA04000026;LMFA04000025;LMFA04000033;LMFA04000032;LMFA04000028;LMFA04000031;LMFA04000027;LMFA04000030;LMFA04000043;LMFA04000029	LMFA04000033;LMFA04000032;LMFA04000028;LMFA04000031;LMFA04000027;LMFA04000030;LMFA04000043;LMFA04000029

## Sheet: Lung_Subacut-vs-Lung_Acute_D
Term	es	nes	pval	fdr	total_size	matched_size	total_features	matched_features
Reactome_Biosynthesis_of_specialized_proresolving_mediators_(SPMs)	-0.758172	-1.65626	0.000508751	0.0207407	1746	61	LMFA04030009;LMFA03000003;LMFA03080003;LMFA03060009;LMFA03060088;LMFA03060011;LMFA03060101;LMFA04030010;LMFA04040001;LMFA03010003;LMFA03060085;LMFA03040001;LMFA03010026;LMFA03010031;LMFA03010022;LMFA03010143;LMFA03010020;LMFA04000030;LMFA03020001;LMFA03020024;LMFA04030007;LMFA03060019;LMFA03060017;LMFA03010004;LMFA03010142;LMFA03040010;LMFA03090010;LMFA04000027;LMFA04000029;LMFA04000035;LMFA04000…	LMFA03070031;LMFA04000037;LMFA04000036;LMFA04000034;LMFA03080002;LMFA03010019;LMFA03070053;LMFA03060084;LMFA03010035;LMFA03000004;LMFA03070030;LMFA04000028;LMFA04000033;LMFA04000038;LMFA03070033;LMFA03060010;LMFA04000026;LMFA04000031;LMFA03080005;LMFA04000032;LMFA03060087;LMFA03060050;LMFA04000043;LMFA03060089;LMFA03060086;LMFA03010021;LMFA03070028;LMFA03000001;LMFA03060051;LMFA03000002
SMPDB_Drug_Action_Tiaprofenic_Acid_Action_Pathway	-0.631154	-1.36558	0.0481323	0.084922	952	49	LMFA03000003;LMFA03080003;LMFA03060009;LMFA03060088;LMFA03060011;LMFA03030014;LMFA03060101;LMFA03050006;LMFA03030002;LMFA03010134;LMFA03010003;LMFA03060085;LMFA03040001;LMFA03010026;LMFA03010031;LMFA03050004;LMFA03010022;LMFA03050010;LMFA03010143;LMFA03010002;LMFA03010020;LMFA03020001;LMFA03020024;LMFA03010001;LMFA03060019;LMFA03060017;LMFA03010004;LMFA03040010;LMFA03090010;LMFA03070031;LMFA03080…	LMFA03080002;LMFA03010019;LMFA03070053;LMFA03060084;LMFA03010035;LMFA03000004;LMFA03070030;LMFA03030009;LMFA03070033;LMFA03060010;LMFA03080005;LMFA03060087;LMFA03060050;LMFA03060089;LMFA03060086;LMFA03070028;LMFA03000001;LMFA03060051;LMFA03000002
SMPDB_Drug_Action_Salicylic_Acid_Action_Pathway	-0.631154	-1.36709	0.0485783	0.088706	952	49	LMFA03000003;LMFA03080003;LMFA03060009;LMFA03060088;LMFA03060011;LMFA03030014;LMFA03060101;LMFA03050006;LMFA03030002;LMFA03010134;LMFA03010003;LMFA03060085;LMFA03040001;LMFA03010026;LMFA03010031;LMFA03050004;LMFA03010022;LMFA03050010;LMFA03010143;LMFA03010002;LMFA03010020;LMFA03020001;LMFA03020024;LMFA03010001;LMFA03060019;LMFA03060017;LMFA03010004;LMFA03040010;LMFA03090010;LMFA03070031;LMFA03080…	LMFA03080002;LMFA03010019;LMFA03070053;LMFA03060084;LMFA03010035;LMFA03000004;LMFA03070030;LMFA03030009;LMFA03070033;LMFA03060010;LMFA03080005;LMFA03060087;LMFA03060050;LMFA03060089;LMFA03060086;LMFA03070028;LMFA03000001;LMFA03060051;LMFA03000002
SMPDB_Drug_Action_Magnesium_Salicylate_Action_Pathway	-0.631154	-1.36711	0.0496417	0.0925258	952	49	LMFA03000003;LMFA03080003;LMFA03060009;LMFA03060088;LMFA03060011;LMFA03030014;LMFA03060101;LMFA03050006;LMFA03030002;LMFA03010134;LMFA03010003;LMFA03060085;LMFA03040001;LMFA03010026;LMFA03010031;LMFA03050004;LMFA03010022;LMFA03050010;LMFA03010143;LMFA03010002;LMFA03010020;LMFA03020001;LMFA03020024;LMFA03010001;LMFA03060019;LMFA03060017;LMFA03010004;LMFA03040010;LMFA03090010;LMFA03070031;LMFA03080…	LMFA03080002;LMFA03010019;LMFA03070053;LMFA03060084;LMFA03010035;LMFA03000004;LMFA03070030;LMFA03030009;LMFA03070033;LMFA03060010;LMFA03080005;LMFA03060087;LMFA03060050;LMFA03060089;LMFA03060086;LMFA03070028;LMFA03000001;LMFA03060051;LMFA03000002
Reactome_Synthesis_of_Prostaglandins_(PG)_and_Thromboxanes_(TX)	-0.664094	-1.34868	0.0355827	0.0954454	826	32	LMFA03000003;LMFA03060011;LMFA03030014;LMFA03030002;LMFA03010134;LMFA03010003;LMFA03040001;LMFA03010026;LMFA03010031;LMFA03010022;LMFA03010143;LMFA03010002;LMFA03010020;LMFA03020024;LMFA03010001;LMFA03060019;LMFA03050002;LMFA03010004;LMFA03010142;LMFA03040010;LMFA03070031;LMFA03010019;LMFA03070053;LMFA03010035;LMFA03000004;LMFA03070030;LMFA03070033;LMFA03010021;LMFA03070028;LMFA03000001;LMFA03060…	LMFA03010021;LMFA03070028;LMFA03000001;LMFA03060051;LMFA03000002
SMPDB_Drug_Action_Oxaprozin_Action_Pathway	-0.631154	-1.36756	0.0485243	0.096297	952	49	LMFA03000003;LMFA03080003;LMFA03060009;LMFA03060088;LMFA03060011;LMFA03030014;LMFA03060101;LMFA03050006;LMFA03030002;LMFA03010134;LMFA03010003;LMFA03060085;LMFA03040001;LMFA03010026;LMFA03010031;LMFA03050004;LMFA03010022;LMFA03050010;LMFA03010143;LMFA03010002;LMFA03010020;LMFA03020001;LMFA03020024;LMFA03010001;LMFA03060019;LMFA03060017;LMFA03010004;LMFA03040010;LMFA03090010;LMFA03070031;LMFA03080…	LMFA03080002;LMFA03010019;LMFA03070053;LMFA03060084;LMFA03010035;LMFA03000004;LMFA03070030;LMFA03030009;LMFA03070033;LMFA03060010;LMFA03080005;LMFA03060087;LMFA03060050;LMFA03060089;LMFA03060086;LMFA03070028;LMFA03000001;LMFA03060051;LMFA03000002
SMPDB_Drug_Action_Salicylate-Sodium_Action_Pathway	-0.631154	-1.3677	0.047634	0.0983745	952	49	LMFA03000003;LMFA03080003;LMFA03060009;LMFA03060088;LMFA03060011;LMFA03030014;LMFA03060101;LMFA03050006;LMFA03030002;LMFA03010134;LMFA03010003;LMFA03060085;LMFA03040001;LMFA03010026;LMFA03010031;LMFA03050004;LMFA03010022;LMFA03050010;LMFA03010143;LMFA03010002;LMFA03010020;LMFA03020001;LMFA03020024;LMFA03010001;LMFA03060019;LMFA03060017;LMFA03010004;LMFA03040010;LMFA03090010;LMFA03070031;LMFA03080…	LMFA03080002;LMFA03010019;LMFA03070053;LMFA03060084;LMFA03010035;LMFA03000004;LMFA03070030;LMFA03030009;LMFA03070033;LMFA03060010;LMFA03080005;LMFA03060087;LMFA03060050;LMFA03060089;LMFA03060086;LMFA03070028;LMFA03000001;LMFA03060051;LMFA03000002
LMSD_sub_class_Hydroxy/hydroperoxyeicosatetraenoic_acids_[FA0306]	-0.739347	-1.34319	0.0413964	0.0996338	90	14	LMFA03060009;LMFA03060088;LMFA03060011;LMFA03060101;LMFA03060085;LMFA03060019;LMFA03060017;LMFA03060084;LMFA03060010;LMFA03060087;LMFA03060050;LMFA03060089;LMFA03060086;LMFA03060051	LMFA03060010;LMFA03060087;LMFA03060050;LMFA03060089;LMFA03060086;LMFA03060051
Reactome_Signal_Transduction	-0.684833	-1.49958	0.012	0.100814	1806	58	LMFA03000003;LMFA03080003;LMFA03060009;LMFA03060088;LMFA03060011;LMFA03060101;LMFA02000038;LMFA03010134;LMFA02000037;LMFA03010003;LMFA03060085;LMFA03040001;LMFA03010026;LMFA03010031;LMFA03010022;LMFA03010143;LMFA02000228;LMFA03010002;LMFA04000030;LMFA03020001;LMFA03060019;LMFA02000151;LMFA03060017;LMFA03010004;LMFA03010142;LMFA03040010;LMFA03090010;LMFA04000027;LMFA04000029;LMFA04000035;LMFA04000…	LMFA03070031;LMFA04000037;LMFA04000036;LMFA04000034;LMFA03080002;LMFA03070053;LMFA03060084;LMFA03000004;LMFA03070030;LMFA04000028;LMFA04000033;LMFA04000038;LMFA03070033;LMFA03060010;LMFA04000026;LMFA04000031;LMFA03080005;LMFA04000032;LMFA03060087;LMFA03060050;LMFA03060089;LMFA03060086;LMFA03010021;LMFA03070028;LMFA03000001;LMFA03060051;LMFA03000002
SMPDB_Drug_Action_Indomethacin_Action_Pathway	-0.631154	-1.36795	0.0493814	0.1029	952	49	LMFA03000003;LMFA03080003;LMFA03060009;LMFA03060088;LMFA03060011;LMFA03030014;LMFA03060101;LMFA03050006;LMFA03030002;LMFA03010134;LMFA03010003;LMFA03060085;LMFA03040001;LMFA03010026;LMFA03010031;LMFA03050004;LMFA03010022;LMFA03050010;LMFA03010143;LMFA03010002;LMFA03010020;LMFA03020001;LMFA03020024;LMFA03010001;LMFA03060019;LMFA03060017;LMFA03010004;LMFA03040010;LMFA03090010;LMFA03070031;LMFA03080…	LMFA03080002;LMFA03010019;LMFA03070053;LMFA03060084;LMFA03010035;LMFA03000004;LMFA03070030;LMFA03030009;LMFA03070033;LMFA03060010;LMFA03080005;LMFA03060087;LMFA03060050;LMFA03060089;LMFA03060086;LMFA03070028;LMFA03000001;LMFA03060051;LMFA03000002
SMPDB_Drug_Action_Acetylsalicylic_Acid_Action_Pathway	-0.631154	-1.36851	0.0497685	0.113281	952	49	LMFA03000003;LMFA03080003;LMFA03060009;LMFA03060088;LMFA03060011;LMFA03030014;LMFA03060101;LMFA03050006;LMFA03030002;LMFA03010134;LMFA03010003;LMFA03060085;LMFA03040001;LMFA03010026;LMFA03010031;LMFA03050004;LMFA03010022;LMFA03050010;LMFA03010143;LMFA03010002;LMFA03010020;LMFA03020001;LMFA03020024;LMFA03010001;LMFA03060019;LMFA03060017;LMFA03010004;LMFA03040010;LMFA03090010;LMFA03070031;LMFA03080…	LMFA03080002;LMFA03010019;LMFA03070053;LMFA03060084;LMFA03010035;LMFA03000004;LMFA03070030;LMFA03030009;LMFA03070033;LMFA03060010;LMFA03080005;LMFA03060087;LMFA03060050;LMFA03060089;LMFA03060086;LMFA03070028;LMFA03000001;LMFA03060051;LMFA03000002
SMPDB_Drug_Action_Tenoxicam_Action_Pathway	-0.631154	-1.36854	0.0494707	0.116402	952	49	LMFA03000003;LMFA03080003;LMFA03060009;LMFA03060088;LMFA03060011;LMFA03030014;LMFA03060101;LMFA03050006;LMFA03030002;LMFA03010134;LMFA03010003;LMFA03060085;LMFA03040001;LMFA03010026;LMFA03010031;LMFA03050004;LMFA03010022;LMFA03050010;LMFA03010143;LMFA03010002;LMFA03010020;LMFA03020001;LMFA03020024;LMFA03010001;LMFA03060019;LMFA03060017;LMFA03010004;LMFA03040010;LMFA03090010;LMFA03070031;LMFA03080…	LMFA03080002;LMFA03010019;LMFA03070053;LMFA03060084;LMFA03010035;LMFA03000004;LMFA03070030;LMFA03030009;LMFA03070033;LMFA03060010;LMFA03080005;LMFA03060087;LMFA03060050;LMFA03060089;LMFA03060086;LMFA03070028;LMFA03000001;LMFA03060051;LMFA03000002
Reactome_Synthesis_of_5-eicosatetraenoic_acids	-0.690642	-1.36856	0.0265311	0.119686	245	28	LMFA03000003;LMFA03080003;LMFA03060009;LMFA03060088;LMFA03060011;LMFA03060101;LMFA03060085;LMFA03020001;LMFA03060019;LMFA03060017;LMFA03090010;LMFA03070031;LMFA03080002;LMFA03070053;LMFA03060084;LMFA03000004;LMFA03070030;LMFA03070033;LMFA03060010;LMFA03080005;LMFA03060087;LMFA03060050;LMFA03060089;LMFA03060086;LMFA03070028;LMFA03000001;LMFA03060051;LMFA03000002	LMFA03080002;LMFA03070053;LMFA03060084;LMFA03000004;LMFA03070030;LMFA03070033;LMFA03060010;LMFA03080005;LMFA03060087;LMFA03060050;LMFA03060089;LMFA03060086;LMFA03070028;LMFA03000001;LMFA03060051;LMFA03000002
Reactome_GPCR_downstream_signalling	-0.688311	-1.49979	0.00962334	0.120467	1538	53	LMFA03000003;LMFA03080003;LMFA03060009;LMFA03060088;LMFA03060011;LMFA03060101;LMFA03010134;LMFA03010003;LMFA03060085;LMFA03040001;LMFA03010026;LMFA03010031;LMFA03010022;LMFA03010143;LMFA03010002;LMFA04000030;LMFA03020001;LMFA03060019;LMFA03060017;LMFA03010004;LMFA03010142;LMFA03040010;LMFA03090010;LMFA04000027;LMFA04000029;LMFA04000035;LMFA04000025;LMFA03070031;LMFA04000037;LMFA04000036;LMFA04000…	LMFA03040010;LMFA03090010;LMFA04000027;LMFA04000029;LMFA04000035;LMFA04000025;LMFA03070031;LMFA04000037;LMFA04000036;LMFA04000034;LMFA03080002;LMFA03070053;LMFA03060084;LMFA03000004;LMFA03070030;LMFA04000028;LMFA04000033;LMFA04000038;LMFA03070033;LMFA03060010;LMFA04000026;LMFA04000031;LMFA03080005;LMFA04000032;LMFA03060087;LMFA03060050;LMFA03060089;LMFA03060086;LMFA03070028;LMFA03000001;LMFA03060…
Reactome_Metabolism	-0.721533	-1.52634	0.0114061	0.121426	4312	75	LMFA04030009;LMFA03000003;LMFA03080003;LMFA03060009;LMFA03060088;LMFA03060011;LMFA03030014;LMFA03060101;LMFA02000038;LMFA03050006;LMFA03030002;LMFA04030010;LMFA03010134;LMFA02000037;LMFA04040001;LMFA03010003;LMFA03060085;LMFA03040001;LMFA03010026;LMFA03010031;LMFA03050004;LMFA03010022;LMFA03050010;LMFA03010143;LMFA02000228;LMFA03010002;LMFA03010020;LMFA04000030;LMFA03020001;LMFA03020024;LMFA04030…	LMFA03070031;LMFA04000037;LMFA04000036;LMFA04000034;LMFA03080002;LMFA03010019;LMFA03070053;LMFA03060084;LMFA03010035;LMFA03000004;LMFA03070030;LMFA04000028;LMFA04000033;LMFA03030009;LMFA04000038;LMFA03070033;LMFA03060010;LMFA04000026;LMFA04000031;LMFA03080005;LMFA04000032;LMFA03060087;LMFA03060050;LMFA04000043;LMFA03060089;LMFA03060086;LMFA03010021;LMFA03070028;LMFA03000001;LMFA03060051;LMFA03000…
Reactome_Synthesis_of_15-eicosatetraenoic_acid_derivatives	-0.690642	-1.36871	0.024396	0.123004	210	28	LMFA03000003;LMFA03080003;LMFA03060009;LMFA03060088;LMFA03060011;LMFA03060101;LMFA03060085;LMFA03020001;LMFA03060019;LMFA03060017;LMFA03090010;LMFA03070031;LMFA03080002;LMFA03070053;LMFA03060084;LMFA03000004;LMFA03070030;LMFA03070033;LMFA03060010;LMFA03080005;LMFA03060087;LMFA03060050;LMFA03060089;LMFA03060086;LMFA03070028;LMFA03000001;LMFA03060051;LMFA03000002	LMFA03080002;LMFA03070053;LMFA03060084;LMFA03000004;LMFA03070030;LMFA03070033;LMFA03060010;LMFA03080005;LMFA03060087;LMFA03060050;LMFA03060089;LMFA03060086;LMFA03070028;LMFA03000001;LMFA03060051;LMFA03000002
SMPDB_Drug_Action_Rofecoxib_Action_Pathway	-0.631154	-1.36881	0.0492095	0.126574	952	49	LMFA03000003;LMFA03080003;LMFA03060009;LMFA03060088;LMFA03060011;LMFA03030014;LMFA03060101;LMFA03050006;LMFA03030002;LMFA03010134;LMFA03010003;LMFA03060085;LMFA03040001;LMFA03010026;LMFA03010031;LMFA03050004;LMFA03010022;LMFA03050010;LMFA03010143;LMFA03010002;LMFA03010020;LMFA03020001;LMFA03020024;LMFA03010001;LMFA03060019;LMFA03060017;LMFA03010004;LMFA03040010;LMFA03090010;LMFA03070031;LMFA03080…	LMFA03080002;LMFA03010019;LMFA03070053;LMFA03060084;LMFA03010035;LMFA03000004;LMFA03070030;LMFA03030009;LMFA03070033;LMFA03060010;LMFA03080005;LMFA03060087;LMFA03060050;LMFA03060089;LMFA03060086;LMFA03070028;LMFA03000001;LMFA03060051;LMFA03000002
Reactome_Signaling_by_GPCR	-0.688311	-1.50915	0.00994819	0.126611	1538	53	LMFA03000003;LMFA03080003;LMFA03060009;LMFA03060088;LMFA03060011;LMFA03060101;LMFA03010134;LMFA03010003;LMFA03060085;LMFA03040001;LMFA03010026;LMFA03010031;LMFA03010022;LMFA03010143;LMFA03010002;LMFA04000030;LMFA03020001;LMFA03060019;LMFA03060017;LMFA03010004;LMFA03010142;LMFA03040010;LMFA03090010;LMFA04000027;LMFA04000029;LMFA04000035;LMFA04000025;LMFA03070031;LMFA04000037;LMFA04000036;LMFA04000…	LMFA03040010;LMFA03090010;LMFA04000027;LMFA04000029;LMFA04000035;LMFA04000025;LMFA03070031;LMFA04000037;LMFA04000036;LMFA04000034;LMFA03080002;LMFA03070053;LMFA03060084;LMFA03000004;LMFA03070030;LMFA04000028;LMFA04000033;LMFA04000038;LMFA03070033;LMFA03060010;LMFA04000026;LMFA04000031;LMFA03080005;LMFA04000032;LMFA03060087;LMFA03060050;LMFA03060089;LMFA03060086;LMFA03070028;LMFA03000001;LMFA03060…
SMPDB_Drug_Action_Mefenamic_Acid_Action_Pathway	-0.631154	-1.36907	0.0495382	0.134323	952	49	LMFA03000003;LMFA03080003;LMFA03060009;LMFA03060088;LMFA03060011;LMFA03030014;LMFA03060101;LMFA03050006;LMFA03030002;LMFA03010134;LMFA03010003;LMFA03060085;LMFA03040001;LMFA03010026;LMFA03010031;LMFA03050004;LMFA03010022;LMFA03050010;LMFA03010143;LMFA03010002;LMFA03010020;LMFA03020001;LMFA03020024;LMFA03010001;LMFA03060019;LMFA03060017;LMFA03010004;LMFA03040010;LMFA03090010;LMFA03070031;LMFA03080…	LMFA03080002;LMFA03010019;LMFA03070053;LMFA03060084;LMFA03010035;LMFA03000004;LMFA03070030;LMFA03030009;LMFA03070033;LMFA03060010;LMFA03080005;LMFA03060087;LMFA03060050;LMFA03060089;LMFA03060086;LMFA03070028;LMFA03000001;LMFA03060051;LMFA03000002
SMPDB_Drug_Action_Salsalate_Action_Pathway	-0.631154	-1.36909	0.0482723	0.138762	952	49	LMFA03000003;LMFA03080003;LMFA03060009;LMFA03060088;LMFA03060011;LMFA03030014;LMFA03060101;LMFA03050006;LMFA03030002;LMFA03010134;LMFA03010003;LMFA03060085;LMFA03040001;LMFA03010026;LMFA03010031;LMFA03050004;LMFA03010022;LMFA03050010;LMFA03010143;LMFA03010002;LMFA03010020;LMFA03020001;LMFA03020024;LMFA03010001;LMFA03060019;LMFA03060017;LMFA03010004;LMFA03040010;LMFA03090010;LMFA03070031;LMFA03080…	LMFA03080002;LMFA03010019;LMFA03070053;LMFA03060084;LMFA03010035;LMFA03000004;LMFA03070030;LMFA03030009;LMFA03070033;LMFA03060010;LMFA03080005;LMFA03060087;LMFA03060050;LMFA03060089;LMFA03060086;LMFA03070028;LMFA03000001;LMFA03060051;LMFA03000002
Reactome_G_alpha_(i)_signalling_events	-0.685023	-1.47017	0.012212	0.143273	949	46	LMFA03000003;LMFA03080003;LMFA03060009;LMFA03060088;LMFA03060011;LMFA03010003;LMFA03060085;LMFA03040001;LMFA03010026;LMFA03010031;LMFA03010022;LMFA03010143;LMFA04000030;LMFA03060019;LMFA03010004;LMFA03010142;LMFA03040010;LMFA03090010;LMFA04000027;LMFA04000029;LMFA04000035;LMFA04000025;LMFA03070031;LMFA04000037;LMFA04000036;LMFA04000034;LMFA03080002;LMFA03070053;LMFA03060084;LMFA03000004;LMFA03070…	LMFA03040010;LMFA03090010;LMFA04000027;LMFA04000029;LMFA04000035;LMFA04000025;LMFA03070031;LMFA04000037;LMFA04000036;LMFA04000034;LMFA03080002;LMFA03070053;LMFA03060084;LMFA03000004;LMFA03070030;LMFA04000028;LMFA04000033;LMFA04000038;LMFA03070033;LMFA04000026;LMFA04000031;LMFA03080005;LMFA04000032;LMFA03060087;LMFA03060089;LMFA03060086;LMFA03070028;LMFA03000001;LMFA03060051;LMFA03000002
SMPDB_Drug_Action_Acetaminophen__Action_Pathway	-0.631154	-1.37004	0.048265	0.158291	952	49	LMFA03000003;LMFA03080003;LMFA03060009;LMFA03060088;LMFA03060011;LMFA03030014;LMFA03060101;LMFA03050006;LMFA03030002;LMFA03010134;LMFA03010003;LMFA03060085;LMFA03040001;LMFA03010026;LMFA03010031;LMFA03050004;LMFA03010022;LMFA03050010;LMFA03010143;LMFA03010002;LMFA03010020;LMFA03020001;LMFA03020024;LMFA03010001;LMFA03060019;LMFA03060017;LMFA03010004;LMFA03040010;LMFA03090010;LMFA03070031;LMFA03080…	LMFA03080002;LMFA03010019;LMFA03070053;LMFA03060084;LMFA03010035;LMFA03000004;LMFA03070030;LMFA03030009;LMFA03070033;LMFA03060010;LMFA03080005;LMFA03060087;LMFA03060050;LMFA03060089;LMFA03060086;LMFA03070028;LMFA03000001;LMFA03060051;LMFA03000002
SMPDB_Drug_Action_Piroxicam_Action_Pathway	-0.631154	-1.37039	0.0476939	0.163932	952	49	LMFA03000003;LMFA03080003;LMFA03060009;LMFA03060088;LMFA03060011;LMFA03030014;LMFA03060101;LMFA03050006;LMFA03030002;LMFA03010134;LMFA03010003;LMFA03060085;LMFA03040001;LMFA03010026;LMFA03010031;LMFA03050004;LMFA03010022;LMFA03050010;LMFA03010143;LMFA03010002;LMFA03010020;LMFA03020001;LMFA03020024;LMFA03010001;LMFA03060019;LMFA03060017;LMFA03010004;LMFA03040010;LMFA03090010;LMFA03070031;LMFA03080…	LMFA03080002;LMFA03010019;LMFA03070053;LMFA03060084;LMFA03010035;LMFA03000004;LMFA03070030;LMFA03030009;LMFA03070033;LMFA03060010;LMFA03080005;LMFA03060087;LMFA03060050;LMFA03060089;LMFA03060086;LMFA03070028;LMFA03000001;LMFA03060051;LMFA03000002
SMPDB_Drug_Action_Diflunisal_Action_Pathway	-0.631154	-1.37057	0.0493515	0.1778	952	49	LMFA03000003;LMFA03080003;LMFA03060009;LMFA03060088;LMFA03060011;LMFA03030014;LMFA03060101;LMFA03050006;LMFA03030002;LMFA03010134;LMFA03010003;LMFA03060085;LMFA03040001;LMFA03010026;LMFA03010031;LMFA03050004;LMFA03010022;LMFA03050010;LMFA03010143;LMFA03010002;LMFA03010020;LMFA03020001;LMFA03020024;LMFA03010001;LMFA03060019;LMFA03060017;LMFA03010004;LMFA03040010;LMFA03090010;LMFA03070031;LMFA03080…	LMFA03080002;LMFA03010019;LMFA03070053;LMFA03060084;LMFA03010035;LMFA03000004;LMFA03070030;LMFA03030009;LMFA03070033;LMFA03060010;LMFA03080005;LMFA03060087;LMFA03060050;LMFA03060089;LMFA03060086;LMFA03070028;LMFA03000001;LMFA03060051;LMFA03000002
Reactome_Metabolism_of_lipids	-0.721533	-1.52709	0.010819	0.17916	3891	75	LMFA04030009;LMFA03000003;LMFA03080003;LMFA03060009;LMFA03060088;LMFA03060011;LMFA03030014;LMFA03060101;LMFA02000038;LMFA03050006;LMFA03030002;LMFA04030010;LMFA03010134;LMFA02000037;LMFA04040001;LMFA03010003;LMFA03060085;LMFA03040001;LMFA03010026;LMFA03010031;LMFA03050004;LMFA03010022;LMFA03050010;LMFA03010143;LMFA02000228;LMFA03010002;LMFA03010020;LMFA04000030;LMFA03020001;LMFA03020024;LMFA04030…	LMFA03070031;LMFA04000037;LMFA04000036;LMFA04000034;LMFA03080002;LMFA03010019;LMFA03070053;LMFA03060084;LMFA03010035;LMFA03000004;LMFA03070030;LMFA04000028;LMFA04000033;LMFA03030009;LMFA04000038;LMFA03070033;LMFA03060010;LMFA04000026;LMFA04000031;LMFA03080005;LMFA04000032;LMFA03060087;LMFA03060050;LMFA04000043;LMFA03060089;LMFA03060086;LMFA03010021;LMFA03070028;LMFA03000001;LMFA03060051;LMFA03000…
SMPDB_Disease_Leukotriene_C4_Synthesis_Deficiency	-0.631154	-1.37087	0.0494873	0.193997	952	49	LMFA03000003;LMFA03080003;LMFA03060009;LMFA03060088;LMFA03060011;LMFA03030014;LMFA03060101;LMFA03050006;LMFA03030002;LMFA03010134;LMFA03010003;LMFA03060085;LMFA03040001;LMFA03010026;LMFA03010031;LMFA03050004;LMFA03010022;LMFA03050010;LMFA03010143;LMFA03010002;LMFA03010020;LMFA03020001;LMFA03020024;LMFA03010001;LMFA03060019;LMFA03060017;LMFA03010004;LMFA03040010;LMFA03090010;LMFA03070031;LMFA03080…	LMFA03080002;LMFA03010019;LMFA03070053;LMFA03060084;LMFA03010035;LMFA03000004;LMFA03070030;LMFA03030009;LMFA03070033;LMFA03060010;LMFA03080005;LMFA03060087;LMFA03060050;LMFA03060089;LMFA03060086;LMFA03070028;LMFA03000001;LMFA03060051;LMFA03000002
SMPDB_Drug_Action_Ketorolac_Action_Pathway	-0.631154	-1.37098	0.0494915	0.203453	953	49	LMFA03000003;LMFA03080003;LMFA03060009;LMFA03060088;LMFA03060011;LMFA03030014;LMFA03060101;LMFA03050006;LMFA03030002;LMFA03010134;LMFA03010003;LMFA03060085;LMFA03040001;LMFA03010026;LMFA03010031;LMFA03050004;LMFA03010022;LMFA03050010;LMFA03010143;LMFA03010002;LMFA03010020;LMFA03020001;LMFA03020024;LMFA03010001;LMFA03060019;LMFA03060017;LMFA03010004;LMFA03040010;LMFA03090010;LMFA03070031;LMFA03080…	LMFA03080002;LMFA03010019;LMFA03070053;LMFA03060084;LMFA03010035;LMFA03000004;LMFA03070030;LMFA03030009;LMFA03070033;LMFA03060010;LMFA03080005;LMFA03060087;LMFA03060050;LMFA03060089;LMFA03060086;LMFA03070028;LMFA03000001;LMFA03060051;LMFA03000002
SMPDB_Drug_Action_Naproxen_Action_Pathway	-0.631154	-1.37109	0.0482548	0.213867	954	49	LMFA03000003;LMFA03080003;LMFA03060009;LMFA03060088;LMFA03060011;LMFA03030014;LMFA03060101;LMFA03050006;LMFA03030002;LMFA03010134;LMFA03010003;LMFA03060085;LMFA03040001;LMFA03010026;LMFA03010031;LMFA03050004;LMFA03010022;LMFA03050010;LMFA03010143;LMFA03010002;LMFA03010020;LMFA03020001;LMFA03020024;LMFA03010001;LMFA03060019;LMFA03060017;LMFA03010004;LMFA03040010;LMFA03090010;LMFA03070031;LMFA03080…	LMFA03080002;LMFA03010019;LMFA03070053;LMFA03060084;LMFA03010035;LMFA03000004;LMFA03070030;LMFA03030009;LMFA03070033;LMFA03060010;LMFA03080005;LMFA03060087;LMFA03060050;LMFA03060089;LMFA03060086;LMFA03070028;LMFA03000001;LMFA03060051;LMFA03000002
SMPDB_Drug_Action_Nabumetone_Action_Pathway	-0.631154	-1.3712	0.0450828	0.225422	953	49	LMFA03000003;LMFA03080003;LMFA03060009;LMFA03060088;LMFA03060011;LMFA03030014;LMFA03060101;LMFA03050006;LMFA03030002;LMFA03010134;LMFA03010003;LMFA03060085;LMFA03040001;LMFA03010026;LMFA03010031;LMFA03050004;LMFA03010022;LMFA03050010;LMFA03010143;LMFA03010002;LMFA03010020;LMFA03020001;LMFA03020024;LMFA03010001;LMFA03060019;LMFA03060017;LMFA03010004;LMFA03040010;LMFA03090010;LMFA03070031;LMFA03080…	LMFA03080002;LMFA03010019;LMFA03070053;LMFA03060084;LMFA03010035;LMFA03000004;LMFA03070030;LMFA03030009;LMFA03070033;LMFA03060010;LMFA03080005;LMFA03060087;LMFA03060050;LMFA03060089;LMFA03060086;LMFA03070028;LMFA03000001;LMFA03060051;LMFA03000002
SMPDB_Drug_Action_Meloxicam_Action_Pathway	-0.631154	-1.37131	0.0468717	0.238314	952	49	LMFA03000003;LMFA03080003;LMFA03060009;LMFA03060088;LMFA03060011;LMFA03030014;LMFA03060101;LMFA03050006;LMFA03030002;LMFA03010134;LMFA03010003;LMFA03060085;LMFA03040001;LMFA03010026;LMFA03010031;LMFA03050004;LMFA03010022;LMFA03050010;LMFA03010143;LMFA03010002;LMFA03010020;LMFA03020001;LMFA03020024;LMFA03010001;LMFA03060019;LMFA03060017;LMFA03010004;LMFA03040010;LMFA03090010;LMFA03070031;LMFA03080…	LMFA03080002;LMFA03010019;LMFA03070053;LMFA03060084;LMFA03010035;LMFA03000004;LMFA03070030;LMFA03030009;LMFA03070033;LMFA03060010;LMFA03080005;LMFA03060087;LMFA03060050;LMFA03060089;LMFA03060086;LMFA03070028;LMFA03000001;LMFA03060051;LMFA03000002
SMPDB_Drug_Action_Antrafenine_Action_Pathway	-0.631154	-1.37196	0.0495859	0.251201	952	49	LMFA03000003;LMFA03080003;LMFA03060009;LMFA03060088;LMFA03060011;LMFA03030014;LMFA03060101;LMFA03050006;LMFA03030002;LMFA03010134;LMFA03010003;LMFA03060085;LMFA03040001;LMFA03010026;LMFA03010031;LMFA03050004;LMFA03010022;LMFA03050010;LMFA03010143;LMFA03010002;LMFA03010020;LMFA03020001;LMFA03020024;LMFA03010001;LMFA03060019;LMFA03060017;LMFA03010004;LMFA03040010;LMFA03090010;LMFA03070031;LMFA03080…	LMFA03080002;LMFA03010019;LMFA03070053;LMFA03060084;LMFA03010035;LMFA03000004;LMFA03070030;LMFA03030009;LMFA03070033;LMFA03060010;LMFA03080005;LMFA03060087;LMFA03060050;LMFA03060089;LMFA03060086;LMFA03070028;LMFA03000001;LMFA03060051;LMFA03000002
Reactome_Biosynthesis_of_electrophilic_ω-3_PUFA_oxo-derivatives	-0.715864	-1.42403	0.00971783	0.251636	215	29	LMFA03000003;LMFA03060011;LMFA04000030;LMFA03060019;LMFA03010142;LMFA04000027;LMFA04000029;LMFA04000035;LMFA04000025;LMFA03070031;LMFA04000037;LMFA04000036;LMFA04000034;LMFA03070053;LMFA03000004;LMFA03070030;LMFA04000028;LMFA04000033;LMFA04000038;LMFA03070033;LMFA04000026;LMFA04000031;LMFA04000032;LMFA04000043;LMFA03010021;LMFA03070028;LMFA03000001;LMFA03060051;LMFA03000002	LMFA04000027;LMFA04000029;LMFA04000035;LMFA04000025;LMFA03070031;LMFA04000037;LMFA04000036;LMFA04000034;LMFA03070053;LMFA03000004;LMFA03070030;LMFA04000028;LMFA04000033;LMFA04000038;LMFA03070033;LMFA04000026;LMFA04000031;LMFA04000032;LMFA04000043;LMFA03010021;LMFA03070028;LMFA03000001;LMFA03060051;LMFA03000002
SMPDB_Metabolic_Arachidonic_Acid_Metabolism	-0.631154	-1.37196	0.0471856	0.267937	952	49	LMFA03000003;LMFA03080003;LMFA03060009;LMFA03060088;LMFA03060011;LMFA03030014;LMFA03060101;LMFA03050006;LMFA03030002;LMFA03010134;LMFA03010003;LMFA03060085;LMFA03040001;LMFA03010026;LMFA03010031;LMFA03050004;LMFA03010022;LMFA03050010;LMFA03010143;LMFA03010002;LMFA03010020;LMFA03020001;LMFA03020024;LMFA03010001;LMFA03060019;LMFA03060017;LMFA03010004;LMFA03040010;LMFA03090010;LMFA03070031;LMFA03080…	LMFA03080002;LMFA03010019;LMFA03070053;LMFA03060084;LMFA03010035;LMFA03000004;LMFA03070030;LMFA03030009;LMFA03070033;LMFA03060010;LMFA03080005;LMFA03060087;LMFA03060050;LMFA03060089;LMFA03060086;LMFA03070028;LMFA03000001;LMFA03060051;LMFA03000002
SMPDB_Drug_Action_Lumiracoxib_Action_Pathway	-0.631154	-1.37258	0.0499685	0.28487	952	49	LMFA03000003;LMFA03080003;LMFA03060009;LMFA03060088;LMFA03060011;LMFA03030014;LMFA03060101;LMFA03050006;LMFA03030002;LMFA03010134;LMFA03010003;LMFA03060085;LMFA03040001;LMFA03010026;LMFA03010031;LMFA03050004;LMFA03010022;LMFA03050010;LMFA03010143;LMFA03010002;LMFA03010020;LMFA03020001;LMFA03020024;LMFA03010001;LMFA03060019;LMFA03060017;LMFA03010004;LMFA03040010;LMFA03090010;LMFA03070031;LMFA03080…	LMFA03080002;LMFA03010019;LMFA03070053;LMFA03060084;LMFA03010035;LMFA03000004;LMFA03070030;LMFA03030009;LMFA03070033;LMFA03060010;LMFA03080005;LMFA03060087;LMFA03060050;LMFA03060089;LMFA03060086;LMFA03070028;LMFA03000001;LMFA03060051;LMFA03000002
SMPDB_Drug_Action_Celecoxib_Action_Pathway	-0.631154	-1.37319	0.0477895	0.30439	952	49	LMFA03000003;LMFA03080003;LMFA03060009;LMFA03060088;LMFA03060011;LMFA03030014;LMFA03060101;LMFA03050006;LMFA03030002;LMFA03010134;LMFA03010003;LMFA03060085;LMFA03040001;LMFA03010026;LMFA03010031;LMFA03050004;LMFA03010022;LMFA03050010;LMFA03010143;LMFA03010002;LMFA03010020;LMFA03020001;LMFA03020024;LMFA03010001;LMFA03060019;LMFA03060017;LMFA03010004;LMFA03040010;LMFA03090010;LMFA03070031;LMFA03080…	LMFA03080002;LMFA03010019;LMFA03070053;LMFA03060084;LMFA03010035;LMFA03000004;LMFA03070030;LMFA03030009;LMFA03070033;LMFA03060010;LMFA03080005;LMFA03060087;LMFA03060050;LMFA03060089;LMFA03060086;LMFA03070028;LMFA03000001;LMFA03060051;LMFA03000002
Reactome_Fatty_acid_metabolism	-0.634476	-1.38344	0.0432337	0.349296	1536	52	LMFA03000003;LMFA03080003;LMFA03060009;LMFA03060088;LMFA03060011;LMFA03030014;LMFA03060101;LMFA03050006;LMFA03030002;LMFA03010134;LMFA03010003;LMFA03060085;LMFA03040001;LMFA03010026;LMFA03010031;LMFA03050004;LMFA03010022;LMFA03050010;LMFA03010143;LMFA03010002;LMFA03010020;LMFA03020001;LMFA03020024;LMFA03010001;LMFA03060019;LMFA03050002;LMFA03060017;LMFA03010004;LMFA03010142;LMFA03040010;LMFA03090…	LMFA03080002;LMFA03010019;LMFA03070053;LMFA03060084;LMFA03010035;LMFA03000004;LMFA03070030;LMFA03030009;LMFA03070033;LMFA03060010;LMFA03080005;LMFA03060087;LMFA03060050;LMFA03060089;LMFA03060086;LMFA03010021;LMFA03070028;LMFA03000001;LMFA03060051;LMFA03000002
Reactome_Synthesis_of_12-eicosatetraenoic_acid_derivatives	-0.690642	-1.3739	0.0246827	0.356575	210	28	LMFA03000003;LMFA03080003;LMFA03060009;LMFA03060088;LMFA03060011;LMFA03060101;LMFA03060085;LMFA03020001;LMFA03060019;LMFA03060017;LMFA03090010;LMFA03070031;LMFA03080002;LMFA03070053;LMFA03060084;LMFA03000004;LMFA03070030;LMFA03070033;LMFA03060010;LMFA03080005;LMFA03060087;LMFA03060050;LMFA03060089;LMFA03060086;LMFA03070028;LMFA03000001;LMFA03060051;LMFA03000002	LMFA03080002;LMFA03070053;LMFA03060084;LMFA03000004;LMFA03070030;LMFA03070033;LMFA03060010;LMFA03080005;LMFA03060087;LMFA03060050;LMFA03060089;LMFA03060086;LMFA03070028;LMFA03000001;LMFA03060051;LMFA03000002
Reactome_Arachidonic_acid_metabolism	-0.634476	-1.3838	0.0439767	0.386455	1025	52	LMFA03000003;LMFA03080003;LMFA03060009;LMFA03060088;LMFA03060011;LMFA03030014;LMFA03060101;LMFA03050006;LMFA03030002;LMFA03010134;LMFA03010003;LMFA03060085;LMFA03040001;LMFA03010026;LMFA03010031;LMFA03050004;LMFA03010022;LMFA03050010;LMFA03010143;LMFA03010002;LMFA03010020;LMFA03020001;LMFA03020024;LMFA03010001;LMFA03060019;LMFA03050002;LMFA03060017;LMFA03010004;LMFA03010142;LMFA03040010;LMFA03090…	LMFA03080002;LMFA03010019;LMFA03070053;LMFA03060084;LMFA03010035;LMFA03000004;LMFA03070030;LMFA03030009;LMFA03070033;LMFA03060010;LMFA03080005;LMFA03060087;LMFA03060050;LMFA03060089;LMFA03060086;LMFA03010021;LMFA03070028;LMFA03000001;LMFA03060051;LMFA03000002

## Sheet: Lung_Acute_D-vs-Lung_Acute_C
Term	es	nes	pval	fdr	total_size	matched_size	total_features	matched_features

## Sheet: Cortex_Acute-vs-Cortex_Acute
Term	es	nes	pval	fdr	total_size	matched_size	total_features	matched_features
Reactome_Synthesis_of_Prostaglandins_(PG)_and_Thromboxanes_(TX)	0.678358	1.45588	0.0160594	1	826	27	LMFA03060011;LMFA03030002;LMFA03000003;LMFA03010002;LMFA03050002;LMFA03010020;LMFA03010021;LMFA03010035;LMFA03010004;LMFA03010026;LMFA03070030;LMFA03000002;LMFA03010146;LMFA03010143;LMFA03010019;LMFA03010003;LMFA03040001;LMFA03010031;LMFA03010022;LMFA03020024;LMFA03040010;LMFA03070033;LMFA03060051;LMFA03060019;LMFA03070053;LMFA03070028;LMFA03070031	LMFA03060011;LMFA03030002;LMFA03000003;LMFA03010002;LMFA03050002;LMFA03010020;LMFA03010021;LMFA03010035;LMFA03010004;LMFA03010026;LMFA03070030;LMFA03000002
LMSD_main_class_Eicosanoids_[FA03]	0.625846	1.47523	0.0280439	1	1187	53	LMFA03060011;LMFA03030002;LMFA03000003;LMFA03010002;LMFA03050002;LMFA03010020;LMFA03080003;LMFA03080002;LMFA03010021;LMFA03030009;LMFA03010144;LMFA03010035;LMFA03010004;LMFA03000005;LMFA03010026;LMFA03070030;LMFA03000002;LMFA03050005;LMFA03030013;LMFA03060010;LMFA03010146;LMFA03010143;LMFA03060101;LMFA03010019;LMFA03080005;LMFA03010003;LMFA03040001;LMFA03010031;LMFA03010022;LMFA03090010;LMFA03050…	LMFA03060011;LMFA03030002;LMFA03000003;LMFA03010002;LMFA03050002;LMFA03010020;LMFA03080003;LMFA03080002;LMFA03010021;LMFA03030009;LMFA03010144;LMFA03010035;LMFA03010004;LMFA03000005;LMFA03010026;LMFA03070030;LMFA03000002;LMFA03050005;LMFA03030013;LMFA03060010

## Sheet: Lung_Subacut-vs-Lung_Subacut
Term	es	nes	pval	fdr	total_size	matched_size	total_features	matched_features
LMSD_sub_class_Resolvin_Ds_[FA0403]	-0.992614	-1.50291	0	0.550535	15	3	LMFA04030009;LMFA04030010;LMFA04030007	LMFA04030007
Reactome_Synthesis_of_5-eicosatetraenoic_acids	-0.669123	-1.37729	0.0178212	1	245	28	LMFA03070031;LMFA03060010;LMFA03070029;LMFA03060019;LMFA03060085;LMFA03020001;LMFA03060009;LMFA03060050;LMFA03060101;LMFA03090010;LMFA03080003;LMFA03000003;LMFA03000004;LMFA03060086;LMFA03060087;LMFA03080005;LMFA03070030;LMFA03060088;LMFA03060011;LMFA03070028;LMFA03080002;LMFA03070033;LMFA03060084;LMFA03070053;LMFA03060017;LMFA03060089;LMFA03000002;LMFA03060051	LMFA03000003;LMFA03000004;LMFA03060086;LMFA03060087;LMFA03080005;LMFA03070030;LMFA03060088;LMFA03060011;LMFA03070028;LMFA03080002;LMFA03070033;LMFA03060084;LMFA03070053;LMFA03060017;LMFA03060089;LMFA03000002;LMFA03060051
Reactome_Synthesis_of_12-eicosatetraenoic_acid_derivatives	-0.669123	-1.37507	0.0188337	1	210	28	LMFA03070031;LMFA03060010;LMFA03070029;LMFA03060019;LMFA03060085;LMFA03020001;LMFA03060009;LMFA03060050;LMFA03060101;LMFA03090010;LMFA03080003;LMFA03000003;LMFA03000004;LMFA03060086;LMFA03060087;LMFA03080005;LMFA03070030;LMFA03060088;LMFA03060011;LMFA03070028;LMFA03080002;LMFA03070033;LMFA03060084;LMFA03070053;LMFA03060017;LMFA03060089;LMFA03000002;LMFA03060051	LMFA03000003;LMFA03000004;LMFA03060086;LMFA03060087;LMFA03080005;LMFA03070030;LMFA03060088;LMFA03060011;LMFA03070028;LMFA03080002;LMFA03070033;LMFA03060084;LMFA03070053;LMFA03060017;LMFA03060089;LMFA03000002;LMFA03060051
Reactome_Synthesis_of_15-eicosatetraenoic_acid_derivatives	-0.669123	-1.37517	0.0200282	1	210	28	LMFA03070031;LMFA03060010;LMFA03070029;LMFA03060019;LMFA03060085;LMFA03020001;LMFA03060009;LMFA03060050;LMFA03060101;LMFA03090010;LMFA03080003;LMFA03000003;LMFA03000004;LMFA03060086;LMFA03060087;LMFA03080005;LMFA03070030;LMFA03060088;LMFA03060011;LMFA03070028;LMFA03080002;LMFA03070033;LMFA03060084;LMFA03070053;LMFA03060017;LMFA03060089;LMFA03000002;LMFA03060051	LMFA03000003;LMFA03000004;LMFA03060086;LMFA03060087;LMFA03080005;LMFA03070030;LMFA03060088;LMFA03060011;LMFA03070028;LMFA03080002;LMFA03070033;LMFA03060084;LMFA03070053;LMFA03060017;LMFA03060089;LMFA03000002;LMFA03060051

## Sheet: Cortex_Subac-vs-Cortex_Subac
Term	es	nes	pval	fdr	total_size	matched_size	total_features	matched_features
SMPDB_Metabolic_Arachidonic_Acid_Metabolism	-0.720825	-1.61239	0.0022419	0.00410574	952	45	LMFA03030009;LMFA03000002;LMFA03000004;LMFA03060011;LMFA03050010;LMFA03060087;LMFA03000003;LMFA03040010;LMFA03060051;LMFA03010146;LMFA03000001;LMFA03020001;LMFA03030014;LMFA03010134;LMFA03010019;LMFA03080002;LMFA03050006;LMFA03010035;LMFA03010004;LMFA03090010;LMFA03070053;LMFA03080005;LMFA03060101;LMFA03060088;LMFA03070033;LMFA03060009;LMFA03030002;LMFA03010026;LMFA03050004;LMFA03060086;LMFA03060…	LMFA03010143;LMFA03010002;LMFA03060017;LMFA03060089;LMFA03060084;LMFA03010022;LMFA03060050;LMFA03010020;LMFA03070030;LMFA03080003;LMFA03010003;LMFA03040001;LMFA03010031
SMPDB_Drug_Action_Acetylsalicylic_Acid_Action_Pathway	-0.720825	-1.61313	0.00280741	0.00413457	952	45	LMFA03030009;LMFA03000002;LMFA03000004;LMFA03060011;LMFA03050010;LMFA03060087;LMFA03000003;LMFA03040010;LMFA03060051;LMFA03010146;LMFA03000001;LMFA03020001;LMFA03030014;LMFA03010134;LMFA03010019;LMFA03080002;LMFA03050006;LMFA03010035;LMFA03010004;LMFA03090010;LMFA03070053;LMFA03080005;LMFA03060101;LMFA03060088;LMFA03070033;LMFA03060009;LMFA03030002;LMFA03010026;LMFA03050004;LMFA03060086;LMFA03060…	LMFA03010143;LMFA03010002;LMFA03060017;LMFA03060089;LMFA03060084;LMFA03010022;LMFA03060050;LMFA03010020;LMFA03070030;LMFA03080003;LMFA03010003;LMFA03040001;LMFA03010031
SMPDB_Drug_Action_Ketorolac_Action_Pathway	-0.720825	-1.61325	0.00224845	0.00422544	953	45	LMFA03030009;LMFA03000002;LMFA03000004;LMFA03060011;LMFA03050010;LMFA03060087;LMFA03000003;LMFA03040010;LMFA03060051;LMFA03010146;LMFA03000001;LMFA03020001;LMFA03030014;LMFA03010134;LMFA03010019;LMFA03080002;LMFA03050006;LMFA03010035;LMFA03010004;LMFA03090010;LMFA03070053;LMFA03080005;LMFA03060101;LMFA03060088;LMFA03070033;LMFA03060009;LMFA03030002;LMFA03010026;LMFA03050004;LMFA03060086;LMFA03060…	LMFA03010143;LMFA03010002;LMFA03060017;LMFA03060089;LMFA03060084;LMFA03010022;LMFA03060050;LMFA03010020;LMFA03070030;LMFA03080003;LMFA03010003;LMFA03040001;LMFA03010031
SMPDB_Drug_Action_Nabumetone_Action_Pathway	-0.720825	-1.61327	0.00201478	0.00432605	953	45	LMFA03030009;LMFA03000002;LMFA03000004;LMFA03060011;LMFA03050010;LMFA03060087;LMFA03000003;LMFA03040010;LMFA03060051;LMFA03010146;LMFA03000001;LMFA03020001;LMFA03030014;LMFA03010134;LMFA03010019;LMFA03080002;LMFA03050006;LMFA03010035;LMFA03010004;LMFA03090010;LMFA03070053;LMFA03080005;LMFA03060101;LMFA03060088;LMFA03070033;LMFA03060009;LMFA03030002;LMFA03010026;LMFA03050004;LMFA03060086;LMFA03060…	LMFA03010143;LMFA03010002;LMFA03060017;LMFA03060089;LMFA03060084;LMFA03010022;LMFA03060050;LMFA03010020;LMFA03070030;LMFA03080003;LMFA03010003;LMFA03040001;LMFA03010031
SMPDB_Drug_Action_Lumiracoxib_Action_Pathway	-0.720825	-1.61327	0.00203092	0.00443156	952	45	LMFA03030009;LMFA03000002;LMFA03000004;LMFA03060011;LMFA03050010;LMFA03060087;LMFA03000003;LMFA03040010;LMFA03060051;LMFA03010146;LMFA03000001;LMFA03020001;LMFA03030014;LMFA03010134;LMFA03010019;LMFA03080002;LMFA03050006;LMFA03010035;LMFA03010004;LMFA03090010;LMFA03070053;LMFA03080005;LMFA03060101;LMFA03060088;LMFA03070033;LMFA03060009;LMFA03030002;LMFA03010026;LMFA03050004;LMFA03060086;LMFA03060…	LMFA03010143;LMFA03010002;LMFA03060017;LMFA03060089;LMFA03060084;LMFA03010022;LMFA03060050;LMFA03010020;LMFA03070030;LMFA03080003;LMFA03010003;LMFA03040001;LMFA03010031
SMPDB_Drug_Action_Antrafenine_Action_Pathway	-0.720825	-1.61422	0.00247413	0.00449979	952	45	LMFA03030009;LMFA03000002;LMFA03000004;LMFA03060011;LMFA03050010;LMFA03060087;LMFA03000003;LMFA03040010;LMFA03060051;LMFA03010146;LMFA03000001;LMFA03020001;LMFA03030014;LMFA03010134;LMFA03010019;LMFA03080002;LMFA03050006;LMFA03010035;LMFA03010004;LMFA03090010;LMFA03070053;LMFA03080005;LMFA03060101;LMFA03060088;LMFA03070033;LMFA03060009;LMFA03030002;LMFA03010026;LMFA03050004;LMFA03060086;LMFA03060…	LMFA03010143;LMFA03010002;LMFA03060017;LMFA03060089;LMFA03060084;LMFA03010022;LMFA03060050;LMFA03010020;LMFA03070030;LMFA03080003;LMFA03010003;LMFA03040001;LMFA03010031
SMPDB_Drug_Action_Indomethacin_Action_Pathway	-0.720825	-1.61477	0.00281088	0.0045657	952	45	LMFA03030009;LMFA03000002;LMFA03000004;LMFA03060011;LMFA03050010;LMFA03060087;LMFA03000003;LMFA03040010;LMFA03060051;LMFA03010146;LMFA03000001;LMFA03020001;LMFA03030014;LMFA03010134;LMFA03010019;LMFA03080002;LMFA03050006;LMFA03010035;LMFA03010004;LMFA03090010;LMFA03070053;LMFA03080005;LMFA03060101;LMFA03060088;LMFA03070033;LMFA03060009;LMFA03030002;LMFA03010026;LMFA03050004;LMFA03060086;LMFA03060…	LMFA03010143;LMFA03010002;LMFA03060017;LMFA03060089;LMFA03060084;LMFA03010022;LMFA03060050;LMFA03010020;LMFA03070030;LMFA03080003;LMFA03010003;LMFA03040001;LMFA03010031
SMPDB_Drug_Action_Meloxicam_Action_Pathway	-0.720825	-1.61489	0.00280678	0.00467689	952	45	LMFA03030009;LMFA03000002;LMFA03000004;LMFA03060011;LMFA03050010;LMFA03060087;LMFA03000003;LMFA03040010;LMFA03060051;LMFA03010146;LMFA03000001;LMFA03020001;LMFA03030014;LMFA03010134;LMFA03010019;LMFA03080002;LMFA03050006;LMFA03010035;LMFA03010004;LMFA03090010;LMFA03070053;LMFA03080005;LMFA03060101;LMFA03060088;LMFA03070033;LMFA03060009;LMFA03030002;LMFA03010026;LMFA03050004;LMFA03060086;LMFA03060…	LMFA03010143;LMFA03010002;LMFA03060017;LMFA03060089;LMFA03060084;LMFA03010022;LMFA03060050;LMFA03010020;LMFA03070030;LMFA03080003;LMFA03010003;LMFA03040001;LMFA03010031
SMPDB_Drug_Action_Diclofenac_Action_Pathway	-0.720825	-1.61562	0.00223939	0.00473888	952	45	LMFA03030009;LMFA03000002;LMFA03000004;LMFA03060011;LMFA03050010;LMFA03060087;LMFA03000003;LMFA03040010;LMFA03060051;LMFA03010146;LMFA03000001;LMFA03020001;LMFA03030014;LMFA03010134;LMFA03010019;LMFA03080002;LMFA03050006;LMFA03010035;LMFA03010004;LMFA03090010;LMFA03070053;LMFA03080005;LMFA03060101;LMFA03060088;LMFA03070033;LMFA03060009;LMFA03030002;LMFA03010026;LMFA03050004;LMFA03060086;LMFA03060…	LMFA03010143;LMFA03010002;LMFA03060017;LMFA03060089;LMFA03060084;LMFA03010022;LMFA03060050;LMFA03010020;LMFA03070030;LMFA03080003;LMFA03010003;LMFA03040001;LMFA03010031
SMPDB_Drug_Action_Mefenamic_Acid_Action_Pathway	-0.720825	-1.61642	0.00268336	0.00480432	952	45	LMFA03030009;LMFA03000002;LMFA03000004;LMFA03060011;LMFA03050010;LMFA03060087;LMFA03000003;LMFA03040010;LMFA03060051;LMFA03010146;LMFA03000001;LMFA03020001;LMFA03030014;LMFA03010134;LMFA03010019;LMFA03080002;LMFA03050006;LMFA03010035;LMFA03010004;LMFA03090010;LMFA03070053;LMFA03080005;LMFA03060101;LMFA03060088;LMFA03070033;LMFA03060009;LMFA03030002;LMFA03010026;LMFA03050004;LMFA03060086;LMFA03060…	LMFA03010143;LMFA03010002;LMFA03060017;LMFA03060089;LMFA03060084;LMFA03010022;LMFA03060050;LMFA03010020;LMFA03070030;LMFA03080003;LMFA03010003;LMFA03040001;LMFA03010031
SMPDB_Drug_Action_Salicylate-Sodium_Action_Pathway	-0.720825	-1.61671	0.00225734	0.00490592	952	45	LMFA03030009;LMFA03000002;LMFA03000004;LMFA03060011;LMFA03050010;LMFA03060087;LMFA03000003;LMFA03040010;LMFA03060051;LMFA03010146;LMFA03000001;LMFA03020001;LMFA03030014;LMFA03010134;LMFA03010019;LMFA03080002;LMFA03050006;LMFA03010035;LMFA03010004;LMFA03090010;LMFA03070053;LMFA03080005;LMFA03060101;LMFA03060088;LMFA03070033;LMFA03060009;LMFA03030002;LMFA03010026;LMFA03050004;LMFA03060086;LMFA03060…	LMFA03010143;LMFA03010002;LMFA03060017;LMFA03060089;LMFA03060084;LMFA03010022;LMFA03060050;LMFA03010020;LMFA03070030;LMFA03080003;LMFA03010003;LMFA03040001;LMFA03010031
SMPDB_Drug_Action_Oxaprozin_Action_Pathway	-0.720825	-1.61697	0.00314571	0.00503686	952	45	LMFA03030009;LMFA03000002;LMFA03000004;LMFA03060011;LMFA03050010;LMFA03060087;LMFA03000003;LMFA03040010;LMFA03060051;LMFA03010146;LMFA03000001;LMFA03020001;LMFA03030014;LMFA03010134;LMFA03010019;LMFA03080002;LMFA03050006;LMFA03010035;LMFA03010004;LMFA03090010;LMFA03070053;LMFA03080005;LMFA03060101;LMFA03060088;LMFA03070033;LMFA03060009;LMFA03030002;LMFA03010026;LMFA03050004;LMFA03060086;LMFA03060…	LMFA03010143;LMFA03010002;LMFA03060017;LMFA03060089;LMFA03060084;LMFA03010022;LMFA03060050;LMFA03010020;LMFA03070030;LMFA03080003;LMFA03010003;LMFA03040001;LMFA03010031
SMPDB_Drug_Action_Magnesium_Salicylate_Action_Pathway	-0.720825	-1.6175	0.00224165	0.0051379	952	45	LMFA03030009;LMFA03000002;LMFA03000004;LMFA03060011;LMFA03050010;LMFA03060087;LMFA03000003;LMFA03040010;LMFA03060051;LMFA03010146;LMFA03000001;LMFA03020001;LMFA03030014;LMFA03010134;LMFA03010019;LMFA03080002;LMFA03050006;LMFA03010035;LMFA03010004;LMFA03090010;LMFA03070053;LMFA03080005;LMFA03060101;LMFA03060088;LMFA03070033;LMFA03060009;LMFA03030002;LMFA03010026;LMFA03050004;LMFA03060086;LMFA03060…	LMFA03010143;LMFA03010002;LMFA03060017;LMFA03060089;LMFA03060084;LMFA03010022;LMFA03060050;LMFA03010020;LMFA03070030;LMFA03080003;LMFA03010003;LMFA03040001;LMFA03010031
SMPDB_Drug_Action_Bromfenac_Action_Pathway	-0.720825	-1.61788	0.00279673	0.00528073	952	45	LMFA03030009;LMFA03000002;LMFA03000004;LMFA03060011;LMFA03050010;LMFA03060087;LMFA03000003;LMFA03040010;LMFA03060051;LMFA03010146;LMFA03000001;LMFA03020001;LMFA03030014;LMFA03010134;LMFA03010019;LMFA03080002;LMFA03050006;LMFA03010035;LMFA03010004;LMFA03090010;LMFA03070053;LMFA03080005;LMFA03060101;LMFA03060088;LMFA03070033;LMFA03060009;LMFA03030002;LMFA03010026;LMFA03050004;LMFA03060086;LMFA03060…	LMFA03010143;LMFA03010002;LMFA03060017;LMFA03060089;LMFA03060084;LMFA03010022;LMFA03060050;LMFA03010020;LMFA03070030;LMFA03080003;LMFA03010003;LMFA03040001;LMFA03010031
LMSD_main_class_Eicosanoids_[FA03]	-0.70187	-1.59571	0.00412058	0.00544001	1187	54	LMFA03010021;LMFA03030009;LMFA03000002;LMFA03000004;LMFA03060011;LMFA03050002;LMFA03050010;LMFA03010144;LMFA03060087;LMFA03000003;LMFA03040010;LMFA03060051;LMFA03010146;LMFA03020001;LMFA03030014;LMFA03030013;LMFA03010032;LMFA03010134;LMFA03010019;LMFA03080002;LMFA03050006;LMFA03000005;LMFA03010035;LMFA03010004;LMFA03090010;LMFA03070053;LMFA03080005;LMFA03060101;LMFA03060088;LMFA03070033;LMFA03060…	LMFA03010143;LMFA03010002;LMFA03060017;LMFA03060089;LMFA03060084;LMFA03010022;LMFA03060050;LMFA03050005;LMFA03010020;LMFA03070030;LMFA03030003;LMFA03080003;LMFA03010003;LMFA03040001;LMFA03010031
SMPDB_Drug_Action_Ibuprofen_Action_Pathway	-0.720825	-1.61796	0.00213076	0.00545108	956	45	LMFA03030009;LMFA03000002;LMFA03000004;LMFA03060011;LMFA03050010;LMFA03060087;LMFA03000003;LMFA03040010;LMFA03060051;LMFA03010146;LMFA03000001;LMFA03020001;LMFA03030014;LMFA03010134;LMFA03010019;LMFA03080002;LMFA03050006;LMFA03010035;LMFA03010004;LMFA03090010;LMFA03070053;LMFA03080005;LMFA03060101;LMFA03060088;LMFA03070033;LMFA03060009;LMFA03030002;LMFA03010026;LMFA03050004;LMFA03060086;LMFA03060…	LMFA03010143;LMFA03010002;LMFA03060017;LMFA03060089;LMFA03060084;LMFA03010022;LMFA03060050;LMFA03010020;LMFA03070030;LMFA03080003;LMFA03010003;LMFA03040001;LMFA03010031
Reactome_G_alpha_(q)_signalling_events	-0.84527	-1.5934	0.00154381	0.00558988	798	15	LMFA03040010;LMFA03010146;LMFA03020001;LMFA03010134;LMFA03010004;LMFA03060101;LMFA03010026;LMFA03010143;LMFA03010002;LMFA03060017;LMFA03010022;LMFA03060050;LMFA03010003;LMFA03040001;LMFA03010031	LMFA03010143;LMFA03010002;LMFA03060017;LMFA03010022;LMFA03060050;LMFA03010003;LMFA03040001;LMFA03010031
SMPDB_Drug_Action_Naproxen_Action_Pathway	-0.720825	-1.61799	0.00258166	0.00563278	954	45	LMFA03030009;LMFA03000002;LMFA03000004;LMFA03060011;LMFA03050010;LMFA03060087;LMFA03000003;LMFA03040010;LMFA03060051;LMFA03010146;LMFA03000001;LMFA03020001;LMFA03030014;LMFA03010134;LMFA03010019;LMFA03080002;LMFA03050006;LMFA03010035;LMFA03010004;LMFA03090010;LMFA03070053;LMFA03080005;LMFA03060101;LMFA03060088;LMFA03070033;LMFA03060009;LMFA03030002;LMFA03010026;LMFA03050004;LMFA03060086;LMFA03060…	LMFA03010143;LMFA03010002;LMFA03060017;LMFA03060089;LMFA03060084;LMFA03010022;LMFA03060050;LMFA03010020;LMFA03070030;LMFA03080003;LMFA03010003;LMFA03040001;LMFA03010031
SMPDB_Drug_Action_Piroxicam_Action_Pathway	-0.720825	-1.61804	0.00144734	0.0058231	952	45	LMFA03030009;LMFA03000002;LMFA03000004;LMFA03060011;LMFA03050010;LMFA03060087;LMFA03000003;LMFA03040010;LMFA03060051;LMFA03010146;LMFA03000001;LMFA03020001;LMFA03030014;LMFA03010134;LMFA03010019;LMFA03080002;LMFA03050006;LMFA03010035;LMFA03010004;LMFA03090010;LMFA03070053;LMFA03080005;LMFA03060101;LMFA03060088;LMFA03070033;LMFA03060009;LMFA03030002;LMFA03010026;LMFA03050004;LMFA03060086;LMFA03060…	LMFA03010143;LMFA03010002;LMFA03060017;LMFA03060089;LMFA03060084;LMFA03010022;LMFA03060050;LMFA03010020;LMFA03070030;LMFA03080003;LMFA03010003;LMFA03040001;LMFA03010031
SMPDB_Drug_Action_Antipyrine_Action_Pathway	-0.720825	-1.61816	0.00179232	0.00601891	952	45	LMFA03030009;LMFA03000002;LMFA03000004;LMFA03060011;LMFA03050010;LMFA03060087;LMFA03000003;LMFA03040010;LMFA03060051;LMFA03010146;LMFA03000001;LMFA03020001;LMFA03030014;LMFA03010134;LMFA03010019;LMFA03080002;LMFA03050006;LMFA03010035;LMFA03010004;LMFA03090010;LMFA03070053;LMFA03080005;LMFA03060101;LMFA03060088;LMFA03070033;LMFA03060009;LMFA03030002;LMFA03010026;LMFA03050004;LMFA03060086;LMFA03060…	LMFA03010143;LMFA03010002;LMFA03060017;LMFA03060089;LMFA03060084;LMFA03010022;LMFA03060050;LMFA03010020;LMFA03070030;LMFA03080003;LMFA03010003;LMFA03040001;LMFA03010031
SMPDB_Drug_Action_Etoricoxib_Action_Pathway	-0.720825	-1.61817	0.00292365	0.00624183	952	45	LMFA03030009;LMFA03000002;LMFA03000004;LMFA03060011;LMFA03050010;LMFA03060087;LMFA03000003;LMFA03040010;LMFA03060051;LMFA03010146;LMFA03000001;LMFA03020001;LMFA03030014;LMFA03010134;LMFA03010019;LMFA03080002;LMFA03050006;LMFA03010035;LMFA03010004;LMFA03090010;LMFA03070053;LMFA03080005;LMFA03060101;LMFA03060088;LMFA03070033;LMFA03060009;LMFA03030002;LMFA03010026;LMFA03050004;LMFA03060086;LMFA03060…	LMFA03010143;LMFA03010002;LMFA03060017;LMFA03060089;LMFA03060084;LMFA03010022;LMFA03060050;LMFA03010020;LMFA03070030;LMFA03080003;LMFA03010003;LMFA03040001;LMFA03010031
SMPDB_Drug_Action_Ketoprofen_Action_Pathway	-0.720825	-1.6182	0.00211628	0.00647317	957	45	LMFA03030009;LMFA03000002;LMFA03000004;LMFA03060011;LMFA03050010;LMFA03060087;LMFA03000003;LMFA03040010;LMFA03060051;LMFA03010146;LMFA03000001;LMFA03020001;LMFA03030014;LMFA03010134;LMFA03010019;LMFA03080002;LMFA03050006;LMFA03010035;LMFA03010004;LMFA03090010;LMFA03070053;LMFA03080005;LMFA03060101;LMFA03060088;LMFA03070033;LMFA03060009;LMFA03030002;LMFA03010026;LMFA03050004;LMFA03060086;LMFA03060…	LMFA03010143;LMFA03010002;LMFA03060017;LMFA03060089;LMFA03060084;LMFA03010022;LMFA03060050;LMFA03010020;LMFA03070030;LMFA03080003;LMFA03010003;LMFA03040001;LMFA03010031
SMPDB_Drug_Action_Tolmetin_Action_Pathway	-0.720825	-1.61876	0.00178412	0.00663677	952	45	LMFA03030009;LMFA03000002;LMFA03000004;LMFA03060011;LMFA03050010;LMFA03060087;LMFA03000003;LMFA03040010;LMFA03060051;LMFA03010146;LMFA03000001;LMFA03020001;LMFA03030014;LMFA03010134;LMFA03010019;LMFA03080002;LMFA03050006;LMFA03010035;LMFA03010004;LMFA03090010;LMFA03070053;LMFA03080005;LMFA03060101;LMFA03060088;LMFA03070033;LMFA03060009;LMFA03030002;LMFA03010026;LMFA03050004;LMFA03060086;LMFA03060…	LMFA03010143;LMFA03010002;LMFA03060017;LMFA03060089;LMFA03060084;LMFA03010022;LMFA03060050;LMFA03010020;LMFA03070030;LMFA03080003;LMFA03010003;LMFA03040001;LMFA03010031
Reactome_Eicosanoids	-0.822524	-1.58225	0.000638244	0.00669342	635	17	LMFA03040010;LMFA03010146;LMFA03020001;LMFA03030014;LMFA03010134;LMFA03010004;LMFA03060101;LMFA03030002;LMFA03010026;LMFA03010143;LMFA03010002;LMFA03060017;LMFA03010022;LMFA03060050;LMFA03010003;LMFA03040001;LMFA03010031	LMFA03010143;LMFA03010002;LMFA03060017;LMFA03010022;LMFA03060050;LMFA03010003;LMFA03040001;LMFA03010031
SMPDB_Disease_Leukotriene_C4_Synthesis_Deficiency	-0.720825	-1.61879	0.00335909	0.00690857	952	45	LMFA03030009;LMFA03000002;LMFA03000004;LMFA03060011;LMFA03050010;LMFA03060087;LMFA03000003;LMFA03040010;LMFA03060051;LMFA03010146;LMFA03000001;LMFA03020001;LMFA03030014;LMFA03010134;LMFA03010019;LMFA03080002;LMFA03050006;LMFA03010035;LMFA03010004;LMFA03090010;LMFA03070053;LMFA03080005;LMFA03060101;LMFA03060088;LMFA03070033;LMFA03060009;LMFA03030002;LMFA03010026;LMFA03050004;LMFA03060086;LMFA03060…	LMFA03010143;LMFA03010002;LMFA03060017;LMFA03060089;LMFA03060084;LMFA03010022;LMFA03060050;LMFA03010020;LMFA03070030;LMFA03080003;LMFA03010003;LMFA03040001;LMFA03010031
SMPDB_Drug_Action_Trisalicylate-Choline_Action_Pathway	-0.720825	-1.61945	0.00202657	0.00713493	952	45	LMFA03030009;LMFA03000002;LMFA03000004;LMFA03060011;LMFA03050010;LMFA03060087;LMFA03000003;LMFA03040010;LMFA03060051;LMFA03010146;LMFA03000001;LMFA03020001;LMFA03030014;LMFA03010134;LMFA03010019;LMFA03080002;LMFA03050006;LMFA03010035;LMFA03010004;LMFA03090010;LMFA03070053;LMFA03080005;LMFA03060101;LMFA03060088;LMFA03070033;LMFA03060009;LMFA03030002;LMFA03010026;LMFA03050004;LMFA03060086;LMFA03060…	LMFA03010143;LMFA03010002;LMFA03060017;LMFA03060089;LMFA03060084;LMFA03010022;LMFA03060050;LMFA03010020;LMFA03070030;LMFA03080003;LMFA03010003;LMFA03040001;LMFA03010031
SMPDB_Drug_Action_Suprofen_Action_Pathway	-0.720825	-1.61992	0.00168539	0.00738187	952	45	LMFA03030009;LMFA03000002;LMFA03000004;LMFA03060011;LMFA03050010;LMFA03060087;LMFA03000003;LMFA03040010;LMFA03060051;LMFA03010146;LMFA03000001;LMFA03020001;LMFA03030014;LMFA03010134;LMFA03010019;LMFA03080002;LMFA03050006;LMFA03010035;LMFA03010004;LMFA03090010;LMFA03070053;LMFA03080005;LMFA03060101;LMFA03060088;LMFA03070033;LMFA03060009;LMFA03030002;LMFA03010026;LMFA03050004;LMFA03060086;LMFA03060…	LMFA03010143;LMFA03010002;LMFA03060017;LMFA03060089;LMFA03060084;LMFA03010022;LMFA03060050;LMFA03010020;LMFA03070030;LMFA03080003;LMFA03010003;LMFA03040001;LMFA03010031
SMPDB_Drug_Action_Flurbiprofen_Action_Pathway	-0.720825	-1.62025	0.00268456	0.00769555	952	45	LMFA03030009;LMFA03000002;LMFA03000004;LMFA03060011;LMFA03050010;LMFA03060087;LMFA03000003;LMFA03040010;LMFA03060051;LMFA03010146;LMFA03000001;LMFA03020001;LMFA03030014;LMFA03010134;LMFA03010019;LMFA03080002;LMFA03050006;LMFA03010035;LMFA03010004;LMFA03090010;LMFA03070053;LMFA03080005;LMFA03060101;LMFA03060088;LMFA03070033;LMFA03060009;LMFA03030002;LMFA03010026;LMFA03050004;LMFA03060086;LMFA03060…	LMFA03010143;LMFA03010002;LMFA03060017;LMFA03060089;LMFA03060084;LMFA03010022;LMFA03060050;LMFA03010020;LMFA03070030;LMFA03080003;LMFA03010003;LMFA03040001;LMFA03010031
SMPDB_Drug_Action_Valdecoxib_Action_Pathway	-0.720825	-1.62029	0.00224065	0.00808033	952	45	LMFA03030009;LMFA03000002;LMFA03000004;LMFA03060011;LMFA03050010;LMFA03060087;LMFA03000003;LMFA03040010;LMFA03060051;LMFA03010146;LMFA03000001;LMFA03020001;LMFA03030014;LMFA03010134;LMFA03010019;LMFA03080002;LMFA03050006;LMFA03010035;LMFA03010004;LMFA03090010;LMFA03070053;LMFA03080005;LMFA03060101;LMFA03060088;LMFA03070033;LMFA03060009;LMFA03030002;LMFA03010026;LMFA03050004;LMFA03060086;LMFA03060…	LMFA03010143;LMFA03010002;LMFA03060017;LMFA03060089;LMFA03060084;LMFA03010022;LMFA03060050;LMFA03010020;LMFA03070030;LMFA03080003;LMFA03010003;LMFA03040001;LMFA03010031
SMPDB_Drug_Action_Rofecoxib_Action_Pathway	-0.720825	-1.62081	0.00168086	0.00841602	952	45	LMFA03030009;LMFA03000002;LMFA03000004;LMFA03060011;LMFA03050010;LMFA03060087;LMFA03000003;LMFA03040010;LMFA03060051;LMFA03010146;LMFA03000001;LMFA03020001;LMFA03030014;LMFA03010134;LMFA03010019;LMFA03080002;LMFA03050006;LMFA03010035;LMFA03010004;LMFA03090010;LMFA03070053;LMFA03080005;LMFA03060101;LMFA03060088;LMFA03070033;LMFA03060009;LMFA03030002;LMFA03010026;LMFA03050004;LMFA03060086;LMFA03060…	LMFA03010143;LMFA03010002;LMFA03060017;LMFA03060089;LMFA03060084;LMFA03010022;LMFA03060050;LMFA03010020;LMFA03070030;LMFA03080003;LMFA03010003;LMFA03040001;LMFA03010031
SMPDB_Drug_Action_Sulindac_Action_Pathway	-0.720825	-1.62154	0.00269602	0.00870073	952	45	LMFA03030009;LMFA03000002;LMFA03000004;LMFA03060011;LMFA03050010;LMFA03060087;LMFA03000003;LMFA03040010;LMFA03060051;LMFA03010146;LMFA03000001;LMFA03020001;LMFA03030014;LMFA03010134;LMFA03010019;LMFA03080002;LMFA03050006;LMFA03010035;LMFA03010004;LMFA03090010;LMFA03070053;LMFA03080005;LMFA03060101;LMFA03060088;LMFA03070033;LMFA03060009;LMFA03030002;LMFA03010026;LMFA03050004;LMFA03060086;LMFA03060…	LMFA03010143;LMFA03010002;LMFA03060017;LMFA03060089;LMFA03060084;LMFA03010022;LMFA03060050;LMFA03010020;LMFA03070030;LMFA03080003;LMFA03010003;LMFA03040001;LMFA03010031
SMPDB_Drug_Action_Fenoprofen_Action_Pathway	-0.720825	-1.62168	0.00224391	0.00919919	955	45	LMFA03030009;LMFA03000002;LMFA03000004;LMFA03060011;LMFA03050010;LMFA03060087;LMFA03000003;LMFA03040010;LMFA03060051;LMFA03010146;LMFA03000001;LMFA03020001;LMFA03030014;LMFA03010134;LMFA03010019;LMFA03080002;LMFA03050006;LMFA03010035;LMFA03010004;LMFA03090010;LMFA03070053;LMFA03080005;LMFA03060101;LMFA03060088;LMFA03070033;LMFA03060009;LMFA03030002;LMFA03010026;LMFA03050004;LMFA03060086;LMFA03060…	LMFA03010143;LMFA03010002;LMFA03060017;LMFA03060089;LMFA03060084;LMFA03010022;LMFA03060050;LMFA03010020;LMFA03070030;LMFA03080003;LMFA03010003;LMFA03040001;LMFA03010031
SMPDB_Drug_Action_Celecoxib_Action_Pathway	-0.720825	-1.62173	0.00190754	0.00976704	952	45	LMFA03030009;LMFA03000002;LMFA03000004;LMFA03060011;LMFA03050010;LMFA03060087;LMFA03000003;LMFA03040010;LMFA03060051;LMFA03010146;LMFA03000001;LMFA03020001;LMFA03030014;LMFA03010134;LMFA03010019;LMFA03080002;LMFA03050006;LMFA03010035;LMFA03010004;LMFA03090010;LMFA03070053;LMFA03080005;LMFA03060101;LMFA03060088;LMFA03070033;LMFA03060009;LMFA03030002;LMFA03010026;LMFA03050004;LMFA03060086;LMFA03060…	LMFA03010143;LMFA03010002;LMFA03060017;LMFA03060089;LMFA03060084;LMFA03010022;LMFA03060050;LMFA03010020;LMFA03070030;LMFA03080003;LMFA03010003;LMFA03040001;LMFA03010031
Reactome_Synthesis_of_Lipoxins_(LX)	-0.717505	-1.55627	0.00493016	0.0101421	389	34	LMFA03000002;LMFA03000004;LMFA03060011;LMFA03060087;LMFA03000003;LMFA03040010;LMFA03060051;LMFA03010146;LMFA03000001;LMFA03020001;LMFA03080002;LMFA03010004;LMFA03090010;LMFA03070053;LMFA03080005;LMFA03060101;LMFA03060088;LMFA03070033;LMFA03060009;LMFA03010026;LMFA03060086;LMFA03060085;LMFA03060019;LMFA03010143;LMFA03060017;LMFA03060089;LMFA03060084;LMFA03010022;LMFA03060050;LMFA03070030;LMFA03080…	LMFA03010143;LMFA03060017;LMFA03060089;LMFA03060084;LMFA03010022;LMFA03060050;LMFA03070030;LMFA03080003;LMFA03010003;LMFA03040001;LMFA03010031
SMPDB_Drug_Action_Phenylbutazone_Action_Pathway	-0.720825	-1.6219	0.00192504	0.0103879	952	45	LMFA03030009;LMFA03000002;LMFA03000004;LMFA03060011;LMFA03050010;LMFA03060087;LMFA03000003;LMFA03040010;LMFA03060051;LMFA03010146;LMFA03000001;LMFA03020001;LMFA03030014;LMFA03010134;LMFA03010019;LMFA03080002;LMFA03050006;LMFA03010035;LMFA03010004;LMFA03090010;LMFA03070053;LMFA03080005;LMFA03060101;LMFA03060088;LMFA03070033;LMFA03060009;LMFA03030002;LMFA03010026;LMFA03050004;LMFA03060086;LMFA03060…	LMFA03010143;LMFA03010002;LMFA03060017;LMFA03060089;LMFA03060084;LMFA03010022;LMFA03060050;LMFA03010020;LMFA03070030;LMFA03080003;LMFA03010003;LMFA03040001;LMFA03010031
SMPDB_Drug_Action_Salicylic_Acid_Action_Pathway	-0.720825	-1.62199	0.00312919	0.0110894	952	45	LMFA03030009;LMFA03000002;LMFA03000004;LMFA03060011;LMFA03050010;LMFA03060087;LMFA03000003;LMFA03040010;LMFA03060051;LMFA03010146;LMFA03000001;LMFA03020001;LMFA03030014;LMFA03010134;LMFA03010019;LMFA03080002;LMFA03050006;LMFA03010035;LMFA03010004;LMFA03090010;LMFA03070053;LMFA03080005;LMFA03060101;LMFA03060088;LMFA03070033;LMFA03060009;LMFA03030002;LMFA03010026;LMFA03050004;LMFA03060086;LMFA03060…	LMFA03010143;LMFA03010002;LMFA03060017;LMFA03060089;LMFA03060084;LMFA03010022;LMFA03060050;LMFA03010020;LMFA03070030;LMFA03080003;LMFA03010003;LMFA03040001;LMFA03010031
Reactome_Eicosanoid_ligand-binding_receptors	-0.745141	-1.5479	0.00444664	0.0113964	400	25	LMFA03000002;LMFA03000004;LMFA03060011;LMFA03000003;LMFA03040010;LMFA03060051;LMFA03010146;LMFA03000001;LMFA03020001;LMFA03010134;LMFA03010004;LMFA03070053;LMFA03060101;LMFA03070033;LMFA03010026;LMFA03060019;LMFA03010143;LMFA03010002;LMFA03060017;LMFA03010022;LMFA03060050;LMFA03070030;LMFA03010003;LMFA03040001;LMFA03010031	LMFA03010143;LMFA03010002;LMFA03060017;LMFA03010022;LMFA03060050;LMFA03070030;LMFA03010003;LMFA03040001;LMFA03010031
SMPDB_Drug_Action_Acetaminophen__Action_Pathway	-0.720825	-1.62245	0.0020339	0.0118289	952	45	LMFA03030009;LMFA03000002;LMFA03000004;LMFA03060011;LMFA03050010;LMFA03060087;LMFA03000003;LMFA03040010;LMFA03060051;LMFA03010146;LMFA03000001;LMFA03020001;LMFA03030014;LMFA03010134;LMFA03010019;LMFA03080002;LMFA03050006;LMFA03010035;LMFA03010004;LMFA03090010;LMFA03070053;LMFA03080005;LMFA03060101;LMFA03060088;LMFA03070033;LMFA03060009;LMFA03030002;LMFA03010026;LMFA03050004;LMFA03060086;LMFA03060…	LMFA03010143;LMFA03010002;LMFA03060017;LMFA03060089;LMFA03060084;LMFA03010022;LMFA03060050;LMFA03010020;LMFA03070030;LMFA03080003;LMFA03010003;LMFA03040001;LMFA03010031
SMPDB_Drug_Action_Tenoxicam_Action_Pathway	-0.720825	-1.62285	0.00224719	0.012739	952	45	LMFA03030009;LMFA03000002;LMFA03000004;LMFA03060011;LMFA03050010;LMFA03060087;LMFA03000003;LMFA03040010;LMFA03060051;LMFA03010146;LMFA03000001;LMFA03020001;LMFA03030014;LMFA03010134;LMFA03010019;LMFA03080002;LMFA03050006;LMFA03010035;LMFA03010004;LMFA03090010;LMFA03070053;LMFA03080005;LMFA03060101;LMFA03060088;LMFA03070033;LMFA03060009;LMFA03030002;LMFA03010026;LMFA03050004;LMFA03060086;LMFA03060…	LMFA03010143;LMFA03010002;LMFA03060017;LMFA03060089;LMFA03060084;LMFA03010022;LMFA03060050;LMFA03010020;LMFA03070030;LMFA03080003;LMFA03010003;LMFA03040001;LMFA03010031
SMPDB_Drug_Action_Tiaprofenic_Acid_Action_Pathway	-0.720825	-1.62301	0.00213339	0.0138765	952	45	LMFA03030009;LMFA03000002;LMFA03000004;LMFA03060011;LMFA03050010;LMFA03060087;LMFA03000003;LMFA03040010;LMFA03060051;LMFA03010146;LMFA03000001;LMFA03020001;LMFA03030014;LMFA03010134;LMFA03010019;LMFA03080002;LMFA03050006;LMFA03010035;LMFA03010004;LMFA03090010;LMFA03070053;LMFA03080005;LMFA03060101;LMFA03060088;LMFA03070033;LMFA03060009;LMFA03030002;LMFA03010026;LMFA03050004;LMFA03060086;LMFA03060…	LMFA03010143;LMFA03010002;LMFA03060017;LMFA03060089;LMFA03060084;LMFA03010022;LMFA03060050;LMFA03010020;LMFA03070030;LMFA03080003;LMFA03010003;LMFA03040001;LMFA03010031
SMPDB_Drug_Action_Lornoxicam_Action_Pathway	-0.720825	-1.62308	0.00178412	0.0152528	952	45	LMFA03030009;LMFA03000002;LMFA03000004;LMFA03060011;LMFA03050010;LMFA03060087;LMFA03000003;LMFA03040010;LMFA03060051;LMFA03010146;LMFA03000001;LMFA03020001;LMFA03030014;LMFA03010134;LMFA03010019;LMFA03080002;LMFA03050006;LMFA03010035;LMFA03010004;LMFA03090010;LMFA03070053;LMFA03080005;LMFA03060101;LMFA03060088;LMFA03070033;LMFA03060009;LMFA03030002;LMFA03010026;LMFA03050004;LMFA03060086;LMFA03060…	LMFA03010143;LMFA03010002;LMFA03060017;LMFA03060089;LMFA03060084;LMFA03010022;LMFA03060050;LMFA03010020;LMFA03070030;LMFA03080003;LMFA03010003;LMFA03040001;LMFA03010031
SMPDB_Drug_Action_Etodolac_Action_Pathway	-0.720825	-1.62338	0.0020087	0.0167836	952	45	LMFA03030009;LMFA03000002;LMFA03000004;LMFA03060011;LMFA03050010;LMFA03060087;LMFA03000003;LMFA03040010;LMFA03060051;LMFA03010146;LMFA03000001;LMFA03020001;LMFA03030014;LMFA03010134;LMFA03010019;LMFA03080002;LMFA03050006;LMFA03010035;LMFA03010004;LMFA03090010;LMFA03070053;LMFA03080005;LMFA03060101;LMFA03060088;LMFA03070033;LMFA03060009;LMFA03030002;LMFA03010026;LMFA03050004;LMFA03060086;LMFA03060…	LMFA03010143;LMFA03010002;LMFA03060017;LMFA03060089;LMFA03060084;LMFA03010022;LMFA03060050;LMFA03010020;LMFA03070030;LMFA03080003;LMFA03010003;LMFA03040001;LMFA03010031
SMPDB_Drug_Action_Nepafenac_Action_Pathway	-0.720825	-1.62404	0.00257098	0.0187822	952	45	LMFA03030009;LMFA03000002;LMFA03000004;LMFA03060011;LMFA03050010;LMFA03060087;LMFA03000003;LMFA03040010;LMFA03060051;LMFA03010146;LMFA03000001;LMFA03020001;LMFA03030014;LMFA03010134;LMFA03010019;LMFA03080002;LMFA03050006;LMFA03010035;LMFA03010004;LMFA03090010;LMFA03070053;LMFA03080005;LMFA03060101;LMFA03060088;LMFA03070033;LMFA03060009;LMFA03030002;LMFA03010026;LMFA03050004;LMFA03060086;LMFA03060…	LMFA03010143;LMFA03010002;LMFA03060017;LMFA03060089;LMFA03060084;LMFA03010022;LMFA03060050;LMFA03010020;LMFA03070030;LMFA03080003;LMFA03010003;LMFA03040001;LMFA03010031
Reactome_Synthesis_of_Leukotrienes_(LT)_and_Eoxins_(EX)	-0.719605	-1.50974	0.00933333	0.0201074	486	27	LMFA03030009;LMFA03000002;LMFA03000004;LMFA03060011;LMFA03000003;LMFA03040010;LMFA03060051;LMFA03010146;LMFA03000001;LMFA03020001;LMFA03010019;LMFA03010035;LMFA03010004;LMFA03070053;LMFA03060101;LMFA03070033;LMFA03010026;LMFA03060019;LMFA03010143;LMFA03060017;LMFA03010022;LMFA03060050;LMFA03010020;LMFA03070030;LMFA03010003;LMFA03040001;LMFA03010031	LMFA03010143;LMFA03060017;LMFA03010022;LMFA03060050;LMFA03010020;LMFA03070030;LMFA03010003;LMFA03040001;LMFA03010031
SMPDB_Drug_Action_Diflunisal_Action_Pathway	-0.720825	-1.62515	0.00312256	0.0211087	952	45	LMFA03030009;LMFA03000002;LMFA03000004;LMFA03060011;LMFA03050010;LMFA03060087;LMFA03000003;LMFA03040010;LMFA03060051;LMFA03010146;LMFA03000001;LMFA03020001;LMFA03030014;LMFA03010134;LMFA03010019;LMFA03080002;LMFA03050006;LMFA03010035;LMFA03010004;LMFA03090010;LMFA03070053;LMFA03080005;LMFA03060101;LMFA03060088;LMFA03070033;LMFA03060009;LMFA03030002;LMFA03010026;LMFA03050004;LMFA03060086;LMFA03060…	LMFA03010143;LMFA03010002;LMFA03060017;LMFA03060089;LMFA03060084;LMFA03010022;LMFA03060050;LMFA03010020;LMFA03070030;LMFA03080003;LMFA03010003;LMFA03040001;LMFA03010031
Reactome_G_alpha_(i)_signalling_events	-0.671062	-1.50411	0.0115406	0.0214099	949	44	LMFA03000002;LMFA03000004;LMFA03060011;LMFA03060087;LMFA03000003;LMFA03040010;LMFA03060051;LMFA03010146;LMFA03000001;LMFA04000033;LMFA04000034;LMFA04000030;LMFA03080002;LMFA04000035;LMFA04000032;LMFA03010004;LMFA03090010;LMFA03070053;LMFA03080005;LMFA03060088;LMFA04000037;LMFA03070033;LMFA03060009;LMFA04000038;LMFA04000031;LMFA03010026;LMFA04000036;LMFA03060086;LMFA03060085;LMFA04000029;LMFA04000…	LMFA03010004;LMFA03090010;LMFA03070053;LMFA03080005;LMFA03060088;LMFA04000037;LMFA03070033;LMFA03060009;LMFA04000038;LMFA04000031;LMFA03010026;LMFA04000036;LMFA03060086;LMFA03060085;LMFA04000029;LMFA04000028;LMFA04000025;LMFA03060019;LMFA04000026;LMFA04000027;LMFA03010143;LMFA03060089;LMFA03060084;LMFA03010022;LMFA03070030;LMFA03080003;LMFA03010003;LMFA03040001;LMFA03010031
Reactome_Cytochrome_P450_-_arranged_by_substrate_type	-0.670457	-1.49996	0.0128755	0.0215689	1437	43	LMFA03010021;LMFA03060087;LMFA03040010;LMFA03010146;LMFA03020001;LMFA03030014;LMFA04000033;LMFA03010134;LMFA04000034;LMFA04000030;LMFA03080002;LMFA04000035;LMFA04000032;LMFA03010004;LMFA03090010;LMFA03080005;LMFA03060101;LMFA03060088;LMFA04000037;LMFA03060009;LMFA03030002;LMFA04000038;LMFA04000031;LMFA03010026;LMFA04000036;LMFA03060086;LMFA03060085;LMFA04000029;LMFA04000028;LMFA04000025;LMFA04000…	LMFA03080005;LMFA03060101;LMFA03060088;LMFA04000037;LMFA03060009;LMFA03030002;LMFA04000038;LMFA04000031;LMFA03010026;LMFA04000036;LMFA03060086;LMFA03060085;LMFA04000029;LMFA04000028;LMFA04000025;LMFA04000026;LMFA04000027;LMFA03010143;LMFA03010002;LMFA03060017;LMFA03060089;LMFA03060084;LMFA03010022;LMFA03060050;LMFA03080003;LMFA03010003;LMFA03040001;LMFA03010031
Reactome_Phase_I_-_Functionalization_of_compounds	-0.670457	-1.50061	0.0115215	0.0217918	1449	43	LMFA03010021;LMFA03060087;LMFA03040010;LMFA03010146;LMFA03020001;LMFA03030014;LMFA04000033;LMFA03010134;LMFA04000034;LMFA04000030;LMFA03080002;LMFA04000035;LMFA04000032;LMFA03010004;LMFA03090010;LMFA03080005;LMFA03060101;LMFA03060088;LMFA04000037;LMFA03060009;LMFA03030002;LMFA04000038;LMFA04000031;LMFA03010026;LMFA04000036;LMFA03060086;LMFA03060085;LMFA04000029;LMFA04000028;LMFA04000025;LMFA04000…	LMFA03080005;LMFA03060101;LMFA03060088;LMFA04000037;LMFA03060009;LMFA03030002;LMFA04000038;LMFA04000031;LMFA03010026;LMFA04000036;LMFA03060086;LMFA03060085;LMFA04000029;LMFA04000028;LMFA04000025;LMFA04000026;LMFA04000027;LMFA03010143;LMFA03010002;LMFA03060017;LMFA03060089;LMFA03060084;LMFA03010022;LMFA03060050;LMFA03080003;LMFA03010003;LMFA03040001;LMFA03010031
Reactome_Biological_oxidations	-0.670457	-1.50124	0.0134631	0.0219867	1555	43	LMFA03010021;LMFA03060087;LMFA03040010;LMFA03010146;LMFA03020001;LMFA03030014;LMFA04000033;LMFA03010134;LMFA04000034;LMFA04000030;LMFA03080002;LMFA04000035;LMFA04000032;LMFA03010004;LMFA03090010;LMFA03080005;LMFA03060101;LMFA03060088;LMFA04000037;LMFA03060009;LMFA03030002;LMFA04000038;LMFA04000031;LMFA03010026;LMFA04000036;LMFA03060086;LMFA03060085;LMFA04000029;LMFA04000028;LMFA04000025;LMFA04000…	LMFA03080005;LMFA03060101;LMFA03060088;LMFA04000037;LMFA03060009;LMFA03030002;LMFA04000038;LMFA04000031;LMFA03010026;LMFA04000036;LMFA03060086;LMFA03060085;LMFA04000029;LMFA04000028;LMFA04000025;LMFA04000026;LMFA04000027;LMFA03010143;LMFA03010002;LMFA03060017;LMFA03060089;LMFA03060084;LMFA03010022;LMFA03060050;LMFA03080003;LMFA03010003;LMFA03040001;LMFA03010031
Reactome_GPCR_downstream_signalling	-0.746582	-1.68731	0.000885445	0.0220166	1538	50	LMFA03000002;LMFA03000004;LMFA03060011;LMFA03060087;LMFA03000003;LMFA03040010;LMFA03060051;LMFA03010146;LMFA03000001;LMFA03020001;LMFA04000033;LMFA03010134;LMFA04000034;LMFA04000030;LMFA03080002;LMFA04000035;LMFA04000032;LMFA03010004;LMFA03090010;LMFA03070053;LMFA03080005;LMFA03060101;LMFA03060088;LMFA04000037;LMFA03070033;LMFA03060009;LMFA04000038;LMFA04000031;LMFA03010026;LMFA04000036;LMFA03060…	LMFA03010004;LMFA03090010;LMFA03070053;LMFA03080005;LMFA03060101;LMFA03060088;LMFA04000037;LMFA03070033;LMFA03060009;LMFA04000038;LMFA04000031;LMFA03010026;LMFA04000036;LMFA03060086;LMFA03060085;LMFA04000029;LMFA04000028;LMFA04000025;LMFA03060019;LMFA04000026;LMFA04000027;LMFA03010143;LMFA03010002;LMFA03060017;LMFA03060089;LMFA03060084;LMFA03010022;LMFA03060050;LMFA03070030;LMFA03080003;LMFA03010…
SMPDB_Drug_Action_Salsalate_Action_Pathway	-0.720825	-1.62746	0.00234611	0.0235298	952	45	LMFA03030009;LMFA03000002;LMFA03000004;LMFA03060011;LMFA03050010;LMFA03060087;LMFA03000003;LMFA03040010;LMFA03060051;LMFA03010146;LMFA03000001;LMFA03020001;LMFA03030014;LMFA03010134;LMFA03010019;LMFA03080002;LMFA03050006;LMFA03010035;LMFA03010004;LMFA03090010;LMFA03070053;LMFA03080005;LMFA03060101;LMFA03060088;LMFA03070033;LMFA03060009;LMFA03030002;LMFA03010026;LMFA03050004;LMFA03060086;LMFA03060…	LMFA03010143;LMFA03010002;LMFA03060017;LMFA03060089;LMFA03060084;LMFA03010022;LMFA03060050;LMFA03010020;LMFA03070030;LMFA03080003;LMFA03010003;LMFA03040001;LMFA03010031
Reactome_Diseases_of_metabolism	-0.828369	-1.48138	0.00905868	0.0253431	655	11	LMFA03040010;LMFA03010146;LMFA03010134;LMFA03010004;LMFA03010026;LMFA03010143;LMFA03010002;LMFA03010022;LMFA03010003;LMFA03040001;LMFA03010031	LMFA03010143;LMFA03010002;LMFA03010022;LMFA03010003;LMFA03040001;LMFA03010031
Reactome_SLC_transporter_disorders	-0.828369	-1.47987	0.00764566	0.025489	633	11	LMFA03040010;LMFA03010146;LMFA03010134;LMFA03010004;LMFA03010026;LMFA03010143;LMFA03010002;LMFA03010022;LMFA03010003;LMFA03040001;LMFA03010031	LMFA03010143;LMFA03010002;LMFA03010022;LMFA03010003;LMFA03040001;LMFA03010031
Reactome_Transport_of_vitamins,_nucleosides,_and_related_molecules	-0.828369	-1.48561	0.00563343	0.0255308	758	11	LMFA03040010;LMFA03010146;LMFA03010134;LMFA03010004;LMFA03010026;LMFA03010143;LMFA03010002;LMFA03010022;LMFA03010003;LMFA03040001;LMFA03010031	LMFA03010143;LMFA03010002;LMFA03010022;LMFA03010003;LMFA03040001;LMFA03010031
Reactome_Disorders_of_transmembrane_transporters	-0.828369	-1.48157	0.00758666	0.025705	665	11	LMFA03040010;LMFA03010146;LMFA03010134;LMFA03010004;LMFA03010026;LMFA03010143;LMFA03010002;LMFA03010022;LMFA03010003;LMFA03040001;LMFA03010031	LMFA03010143;LMFA03010002;LMFA03010022;LMFA03010003;LMFA03040001;LMFA03010031
Reactome_Disease	-0.828369	-1.48259	0.00708661	0.0257271	1234	11	LMFA03040010;LMFA03010146;LMFA03010134;LMFA03010004;LMFA03010026;LMFA03010143;LMFA03010002;LMFA03010022;LMFA03010003;LMFA03040001;LMFA03010031	LMFA03010143;LMFA03010002;LMFA03010022;LMFA03010003;LMFA03040001;LMFA03010031
Reactome_Transport_of_small_molecules	-0.828369	-1.48378	0.00860495	0.0257383	832	11	LMFA03040010;LMFA03010146;LMFA03010134;LMFA03010004;LMFA03010026;LMFA03010143;LMFA03010002;LMFA03010022;LMFA03010003;LMFA03040001;LMFA03010031	LMFA03010143;LMFA03010002;LMFA03010022;LMFA03010003;LMFA03040001;LMFA03010031
Reactome_Metabolic_disorders_of_biological_oxidation_enzymes	-0.828369	-1.47659	0.00782167	0.0258522	636	11	LMFA03040010;LMFA03010146;LMFA03010134;LMFA03010004;LMFA03010026;LMFA03010143;LMFA03010002;LMFA03010022;LMFA03010003;LMFA03040001;LMFA03010031	LMFA03010143;LMFA03010002;LMFA03010022;LMFA03010003;LMFA03040001;LMFA03010031
Reactome_Prostanoid_ligand_receptors	-0.828369	-1.48579	0.00899844	0.0259076	280	11	LMFA03040010;LMFA03010146;LMFA03010134;LMFA03010004;LMFA03010026;LMFA03010143;LMFA03010002;LMFA03010022;LMFA03010003;LMFA03040001;LMFA03010031	LMFA03010143;LMFA03010002;LMFA03010022;LMFA03010003;LMFA03040001;LMFA03010031
Reactome_SLC-mediated_transmembrane_transport	-0.828369	-1.47665	0.00922509	0.0262481	801	11	LMFA03040010;LMFA03010146;LMFA03010134;LMFA03010004;LMFA03010026;LMFA03010143;LMFA03010002;LMFA03010022;LMFA03010003;LMFA03040001;LMFA03010031	LMFA03010143;LMFA03010002;LMFA03010022;LMFA03010003;LMFA03040001;LMFA03010031
Reactome_Fatty_acid_metabolism	-0.653115	-1.47396	0.0189859	0.0264427	1536	47	LMFA03010021;LMFA03030009;LMFA03000002;LMFA03000004;LMFA03060011;LMFA03050002;LMFA03050010;LMFA03060087;LMFA03000003;LMFA03040010;LMFA03060051;LMFA03010146;LMFA03000001;LMFA03020001;LMFA03030014;LMFA03010134;LMFA03010019;LMFA03080002;LMFA03050006;LMFA03010035;LMFA03010004;LMFA03090010;LMFA03070053;LMFA03080005;LMFA03060101;LMFA03060088;LMFA03070033;LMFA03060009;LMFA03030002;LMFA03010026;LMFA03050…	LMFA03010143;LMFA03010002;LMFA03060017;LMFA03060089;LMFA03060084;LMFA03010022;LMFA03060050;LMFA03010020;LMFA03070030;LMFA03080003;LMFA03010003;LMFA03040001;LMFA03010031
Reactome_Arachidonic_acid_metabolism	-0.653115	-1.47198	0.0179347	0.02679	1025	47	LMFA03010021;LMFA03030009;LMFA03000002;LMFA03000004;LMFA03060011;LMFA03050002;LMFA03050010;LMFA03060087;LMFA03000003;LMFA03040010;LMFA03060051;LMFA03010146;LMFA03000001;LMFA03020001;LMFA03030014;LMFA03010134;LMFA03010019;LMFA03080002;LMFA03050006;LMFA03010035;LMFA03010004;LMFA03090010;LMFA03070053;LMFA03080005;LMFA03060101;LMFA03060088;LMFA03070033;LMFA03060009;LMFA03030002;LMFA03010026;LMFA03050…	LMFA03010143;LMFA03010002;LMFA03060017;LMFA03060089;LMFA03060084;LMFA03010022;LMFA03060050;LMFA03010020;LMFA03070030;LMFA03080003;LMFA03010003;LMFA03040001;LMFA03010031
SMPDB_Drug_Action_Carprofen_Action_Pathway	-0.720825	-1.62936	0.00180241	0.0272144	952	45	LMFA03030009;LMFA03000002;LMFA03000004;LMFA03060011;LMFA03050010;LMFA03060087;LMFA03000003;LMFA03040010;LMFA03060051;LMFA03010146;LMFA03000001;LMFA03020001;LMFA03030014;LMFA03010134;LMFA03010019;LMFA03080002;LMFA03050006;LMFA03010035;LMFA03010004;LMFA03090010;LMFA03070053;LMFA03080005;LMFA03060101;LMFA03060088;LMFA03070033;LMFA03060009;LMFA03030002;LMFA03010026;LMFA03050004;LMFA03060086;LMFA03060…	LMFA03010143;LMFA03010002;LMFA03060017;LMFA03060089;LMFA03060084;LMFA03010022;LMFA03060050;LMFA03010020;LMFA03070030;LMFA03080003;LMFA03010003;LMFA03040001;LMFA03010031
Reactome_Class_A/1_(Rhodopsin-like_receptors)	-0.743144	-1.6334	0.00198854	0.0318901	1117	36	LMFA03000002;LMFA03000004;LMFA03060011;LMFA03060087;LMFA03000003;LMFA03040010;LMFA03060051;LMFA03010146;LMFA03000001;LMFA03020001;LMFA03010134;LMFA03080002;LMFA03010004;LMFA03090010;LMFA03070053;LMFA03080005;LMFA03060101;LMFA03060088;LMFA03070033;LMFA03060009;LMFA03010026;LMFA03060086;LMFA03060085;LMFA03060019;LMFA03010143;LMFA03010002;LMFA03060017;LMFA03060089;LMFA03060084;LMFA03010022;LMFA03060…	LMFA03010143;LMFA03010002;LMFA03060017;LMFA03060089;LMFA03060084;LMFA03010022;LMFA03060050;LMFA03070030;LMFA03080003;LMFA03010003;LMFA03040001;LMFA03010031
Reactome_GPCR_ligand_binding	-0.743144	-1.63668	0.00140302	0.0395694	1245	36	LMFA03000002;LMFA03000004;LMFA03060011;LMFA03060087;LMFA03000003;LMFA03040010;LMFA03060051;LMFA03010146;LMFA03000001;LMFA03020001;LMFA03010134;LMFA03080002;LMFA03010004;LMFA03090010;LMFA03070053;LMFA03080005;LMFA03060101;LMFA03060088;LMFA03070033;LMFA03060009;LMFA03010026;LMFA03060086;LMFA03060085;LMFA03060019;LMFA03010143;LMFA03010002;LMFA03060017;LMFA03060089;LMFA03060084;LMFA03010022;LMFA03060…	LMFA03010143;LMFA03010002;LMFA03060017;LMFA03060089;LMFA03060084;LMFA03010022;LMFA03060050;LMFA03070030;LMFA03080003;LMFA03010003;LMFA03040001;LMFA03010031
Reactome_Signaling_by_GPCR	-0.746582	-1.69146	0.000992282	0.0398342	1538	50	LMFA03000002;LMFA03000004;LMFA03060011;LMFA03060087;LMFA03000003;LMFA03040010;LMFA03060051;LMFA03010146;LMFA03000001;LMFA03020001;LMFA04000033;LMFA03010134;LMFA04000034;LMFA04000030;LMFA03080002;LMFA04000035;LMFA04000032;LMFA03010004;LMFA03090010;LMFA03070053;LMFA03080005;LMFA03060101;LMFA03060088;LMFA04000037;LMFA03070033;LMFA03060009;LMFA04000038;LMFA04000031;LMFA03010026;LMFA04000036;LMFA03060…	LMFA03010004;LMFA03090010;LMFA03070053;LMFA03080005;LMFA03060101;LMFA03060088;LMFA04000037;LMFA03070033;LMFA03060009;LMFA04000038;LMFA04000031;LMFA03010026;LMFA04000036;LMFA03060086;LMFA03060085;LMFA04000029;LMFA04000028;LMFA04000025;LMFA03060019;LMFA04000026;LMFA04000027;LMFA03010143;LMFA03010002;LMFA03060017;LMFA03060089;LMFA03060084;LMFA03010022;LMFA03060050;LMFA03070030;LMFA03080003;LMFA03010…
Reactome_Nicotinamide_salvaging	-0.812836	-1.43149	0.0178857	0.0427865	218	10	LMFA03040010;LMFA03010146;LMFA03030014;LMFA03010004;LMFA03010026;LMFA03010143;LMFA03010022;LMFA03010003;LMFA03040001;LMFA03010031	LMFA03010143;LMFA03010022;LMFA03010003;LMFA03040001;LMFA03010031
Reactome_Nicotinate_metabolism	-0.812836	-1.43151	0.0187176	0.043375	218	10	LMFA03040010;LMFA03010146;LMFA03030014;LMFA03010004;LMFA03010026;LMFA03010143;LMFA03010022;LMFA03010003;LMFA03040001;LMFA03010031	LMFA03010143;LMFA03010022;LMFA03010003;LMFA03040001;LMFA03010031
Reactome_Transport_of_organic_anions	-0.811938	-1.43452	0.0196257	0.0435946	423	10	LMFA03040010;LMFA03010146;LMFA03010134;LMFA03010004;LMFA03010026;LMFA03010143;LMFA03010022;LMFA03010003;LMFA03040001;LMFA03010031	LMFA03010143;LMFA03010022;LMFA03010003;LMFA03040001;LMFA03010031
Reactome_COX_reactions	-0.812836	-1.43222	0.0175439	0.0436204	250	10	LMFA03040010;LMFA03010146;LMFA03030014;LMFA03010004;LMFA03010026;LMFA03010143;LMFA03010022;LMFA03010003;LMFA03040001;LMFA03010031	LMFA03010143;LMFA03010022;LMFA03010003;LMFA03040001;LMFA03010031
Reactome_Metabolism_of_water-soluble_vitamins_and_cofactors	-0.812836	-1.43276	0.0168111	0.0439515	229	10	LMFA03040010;LMFA03010146;LMFA03030014;LMFA03010004;LMFA03010026;LMFA03010143;LMFA03010022;LMFA03010003;LMFA03040001;LMFA03010031	LMFA03010143;LMFA03010022;LMFA03010003;LMFA03040001;LMFA03010031
Reactome_Metabolism_of_vitamins_and_cofactors	-0.812836	-1.42825	0.0189882	0.0439623	573	10	LMFA03040010;LMFA03010146;LMFA03030014;LMFA03010004;LMFA03010026;LMFA03010143;LMFA03010022;LMFA03010003;LMFA03040001;LMFA03010031	LMFA03010143;LMFA03010022;LMFA03010003;LMFA03040001;LMFA03010031
Reactome_Signal_amplification	-0.814638	-1.40209	0.0276126	0.0473762	190	9	LMFA03040010;LMFA03010146;LMFA03010004;LMFA03010026;LMFA03010143;LMFA03010022;LMFA03010003;LMFA03040001;LMFA03010031	LMFA03010143;LMFA03010022;LMFA03010003;LMFA03040001;LMFA03010031
Reactome_Platelet_homeostasis	-0.814638	-1.40287	0.0230293	0.0474429	212	9	LMFA03040010;LMFA03010146;LMFA03010004;LMFA03010026;LMFA03010143;LMFA03010022;LMFA03010003;LMFA03040001;LMFA03010031	LMFA03010143;LMFA03010022;LMFA03010003;LMFA03040001;LMFA03010031
Reactome_Peptide_ligand-binding_receptors	-0.814638	-1.4048	0.0253416	0.0474609	190	9	LMFA03040010;LMFA03010146;LMFA03010004;LMFA03010026;LMFA03010143;LMFA03010022;LMFA03010003;LMFA03040001;LMFA03010031	LMFA03010143;LMFA03010022;LMFA03010003;LMFA03040001;LMFA03010031
SMPDB_Signaling_Intracellular_Signalling_Through_PGD2_receptor_and_Prostaglandin_D2	-0.814638	-1.40531	0.0237404	0.0477036	190	9	LMFA03040010;LMFA03010146;LMFA03010004;LMFA03010026;LMFA03010143;LMFA03010022;LMFA03010003;LMFA03040001;LMFA03010031	LMFA03010143;LMFA03010022;LMFA03010003;LMFA03040001;LMFA03010031
Reactome_Thromboxane_signalling_through_TP_receptor	-0.814638	-1.40607	0.0264176	0.0478514	190	9	LMFA03040010;LMFA03010146;LMFA03010004;LMFA03010026;LMFA03010143;LMFA03010022;LMFA03010003;LMFA03040001;LMFA03010031	LMFA03010143;LMFA03010022;LMFA03010003;LMFA03040001;LMFA03010031
Reactome_ADORA2B_mediated_anti-inflammatory_cytokines_production	-0.814638	-1.40043	0.0259431	0.0478516	337	9	LMFA03040010;LMFA03010146;LMFA03010004;LMFA03010026;LMFA03010143;LMFA03010022;LMFA03010003;LMFA03040001;LMFA03010031	LMFA03010143;LMFA03010022;LMFA03010003;LMFA03040001;LMFA03010031
Reactome_Prostacyclin_signalling_through_prostacyclin_receptor	-0.814638	-1.403	0.0266454	0.0478893	190	9	LMFA03040010;LMFA03010146;LMFA03010004;LMFA03010026;LMFA03010143;LMFA03010022;LMFA03010003;LMFA03040001;LMFA03010031	LMFA03010143;LMFA03010022;LMFA03010003;LMFA03040001;LMFA03010031
Reactome_Leishmania_parasite_growth_and_survival	-0.814638	-1.4065	0.0244644	0.0481268	347	9	LMFA03040010;LMFA03010146;LMFA03010004;LMFA03010026;LMFA03010143;LMFA03010022;LMFA03010003;LMFA03040001;LMFA03010031	LMFA03010143;LMFA03010022;LMFA03010003;LMFA03040001;LMFA03010031
Reactome_Defective_SLCO2A1_causes_primary,_autosomal_recessive_hypertrophic_osteoarthropathy_2_(PHOAR2)	-0.811938	-1.41957	0.0217134	0.048324	280	10	LMFA03040010;LMFA03010146;LMFA03010134;LMFA03010004;LMFA03010026;LMFA03010143;LMFA03010022;LMFA03010003;LMFA03040001;LMFA03010031	LMFA03010143;LMFA03010022;LMFA03010003;LMFA03040001;LMFA03010031
SMPDB_Protein_Fc_Epsilon_Receptor_I_Signaling_in_Mast_Cells	-0.814638	-1.40677	0.026187	0.0485541	239	9	LMFA03040010;LMFA03010146;LMFA03010004;LMFA03010026;LMFA03010143;LMFA03010022;LMFA03010003;LMFA03040001;LMFA03010031	LMFA03010143;LMFA03010022;LMFA03010003;LMFA03040001;LMFA03010031
Reactome_Hemostasis	-0.814638	-1.4174	0.0273318	0.0489915	265	9	LMFA03040010;LMFA03010146;LMFA03010004;LMFA03010026;LMFA03010143;LMFA03010022;LMFA03010003;LMFA03040001;LMFA03010031	LMFA03010143;LMFA03010022;LMFA03010003;LMFA03040001;LMFA03010031
Reactome_Defective_TBXAS1_causes_Ghosal_hematodiaphyseal_dysplasia_(GHDD)	-0.814638	-1.40698	0.0223191	0.0490119	190	9	LMFA03040010;LMFA03010146;LMFA03010004;LMFA03010026;LMFA03010143;LMFA03010022;LMFA03010003;LMFA03040001;LMFA03010031	LMFA03010143;LMFA03010022;LMFA03010003;LMFA03040001;LMFA03010031
Reactome_Platelet_activation,_signaling_and_aggregation	-0.814638	-1.40891	0.0271236	0.0490669	243	9	LMFA03040010;LMFA03010146;LMFA03010004;LMFA03010026;LMFA03010143;LMFA03010022;LMFA03010003;LMFA03040001;LMFA03010031	LMFA03010143;LMFA03010022;LMFA03010003;LMFA03040001;LMFA03010031
Reactome_Leishmania_infection	-0.814638	-1.40787	0.0225674	0.0490705	347	9	LMFA03040010;LMFA03010146;LMFA03010004;LMFA03010026;LMFA03010143;LMFA03010022;LMFA03010003;LMFA03040001;LMFA03010031	LMFA03010143;LMFA03010022;LMFA03010003;LMFA03040001;LMFA03010031
Reactome_G_alpha_(s)_signalling_events	-0.814638	-1.40978	0.0253517	0.0491556	337	9	LMFA03040010;LMFA03010146;LMFA03010004;LMFA03010026;LMFA03010143;LMFA03010022;LMFA03010003;LMFA03040001;LMFA03010031	LMFA03010143;LMFA03010022;LMFA03010003;LMFA03040001;LMFA03010031
SMPDB_Protein_Succinate_Signalling_During_Inflammation	-0.814638	-1.40979	0.0268456	0.0497687	201	9	LMFA03040010;LMFA03010146;LMFA03010004;LMFA03010026;LMFA03010143;LMFA03010022;LMFA03010003;LMFA03040001;LMFA03010031	LMFA03010143;LMFA03010022;LMFA03010003;LMFA03040001;LMFA03010031
Reactome_Anti-inflammatory_response_favouring_Leishmania_parasite_infection	-0.814638	-1.41269	0.0250663	0.0498772	347	9	LMFA03040010;LMFA03010146;LMFA03010004;LMFA03010026;LMFA03010143;LMFA03010022;LMFA03010003;LMFA03040001;LMFA03010031	LMFA03010143;LMFA03010022;LMFA03010003;LMFA03040001;LMFA03010031
SMPDB_Signaling_Intracellular_Signalling_Through_Prostacyclin_Receptor_and_Prostacyclin	-0.814638	-1.41054	0.0233109	0.0499045	190	9	LMFA03040010;LMFA03010146;LMFA03010004;LMFA03010026;LMFA03010143;LMFA03010022;LMFA03010003;LMFA03040001;LMFA03010031	LMFA03010143;LMFA03010022;LMFA03010003;LMFA03040001;LMFA03010031
Reactome_Formyl_peptide_receptors_bind_formyl_peptides_and_many_other_ligands	-0.814638	-1.41473	0.0242352	0.0499271	190	9	LMFA03040010;LMFA03010146;LMFA03010004;LMFA03010026;LMFA03010143;LMFA03010022;LMFA03010003;LMFA03040001;LMFA03010031	LMFA03010143;LMFA03010022;LMFA03010003;LMFA03040001;LMFA03010031
Reactome_G_alpha_(12/13)_signalling_events	-0.814638	-1.41343	0.0252998	0.0500989	190	9	LMFA03040010;LMFA03010146;LMFA03010004;LMFA03010026;LMFA03010143;LMFA03010022;LMFA03010003;LMFA03040001;LMFA03010031	LMFA03010143;LMFA03010022;LMFA03010003;LMFA03040001;LMFA03010031
Reactome_Infectious_disease	-0.814638	-1.4108	0.0242602	0.0503813	360	9	LMFA03040010;LMFA03010146;LMFA03010004;LMFA03010026;LMFA03010143;LMFA03010022;LMFA03010003;LMFA03040001;LMFA03010031	LMFA03010143;LMFA03010022;LMFA03010003;LMFA03040001;LMFA03010031
Reactome_Biosynthesis_of_specialized_proresolving_mediators_(SPMs)	-0.612009	-1.39202	0.0420296	0.0520692	1746	56	LMFA03010021;LMFA04030009;LMFA03000002;LMFA03000004;LMFA03060011;LMFA03060087;LMFA03000003;LMFA03040010;LMFA03060051;LMFA03010146;LMFA04000043;LMFA03000001;LMFA03020001;LMFA04000033;LMFA03010019;LMFA04000034;LMFA04000030;LMFA04040001;LMFA04030007;LMFA03080002;LMFA04000035;LMFA04000032;LMFA03010035;LMFA03010004;LMFA03090010;LMFA03070053;LMFA03080005;LMFA03060101;LMFA03060088;LMFA04000037;LMFA03070…	LMFA04000032;LMFA03010035;LMFA03010004;LMFA03090010;LMFA03070053;LMFA03080005;LMFA03060101;LMFA03060088;LMFA04000037;LMFA03070033;LMFA03060009;LMFA04000038;LMFA04000031;LMFA03010026;LMFA04000036;LMFA03060086;LMFA03060085;LMFA04000029;LMFA04000028;LMFA04000025;LMFA03060019;LMFA04000026;LMFA04000027;LMFA03010143;LMFA03060017;LMFA03060089;LMFA03060084;LMFA03010022;LMFA03060050;LMFA03010020;LMFA03070…
Reactome_Developmental_Biology	0.979522	1.60993	0.00649585	0.0881392	374	4	LMFA02000151;LMFA02000228;LMFA02000038;LMFA02000037	LMFA02000151;LMFA02000228
Reactome_PIP3_activates_AKT_signaling	0.979522	1.6114	0.00528728	0.0958975	49	4	LMFA02000151;LMFA02000228;LMFA02000038;LMFA02000037	LMFA02000151;LMFA02000228
Reactome_PTEN_Regulation	0.979522	1.61178	0.00284799	0.105383	49	4	LMFA02000151;LMFA02000228;LMFA02000038;LMFA02000037	LMFA02000151;LMFA02000228
Reactome_Intracellular_signaling_by_second_messengers	0.979522	1.61206	0.00541321	0.117053	49	4	LMFA02000151;LMFA02000228;LMFA02000038;LMFA02000037	LMFA02000151;LMFA02000228
Reactome_PPARA_activates_gene_expression	0.979522	1.61371	0.00393701	0.131351	409	4	LMFA02000151;LMFA02000228;LMFA02000038;LMFA02000037	LMFA02000151;LMFA02000228
Reactome_Regulation_of_PTEN_gene_transcription	0.979522	1.61506	0.00327749	0.149806	49	4	LMFA02000151;LMFA02000228;LMFA02000038;LMFA02000037	LMFA02000151;LMFA02000228
Reactome_Transcriptional_regulation_of_white_adipocyte_differentiation	0.979522	1.61867	0.00663717	0.173909	338	4	LMFA02000151;LMFA02000228;LMFA02000038;LMFA02000037	LMFA02000151;LMFA02000228
Reactome_Regulation_of_lipid_metabolism_by_PPARalpha	0.979522	1.62183	0.00626151	0.20777	409	4	LMFA02000151;LMFA02000228;LMFA02000038;LMFA02000037	LMFA02000151;LMFA02000228
LMSD_main_class_Octadecanoids_[FA02]	0.927318	1.84696	0.00162536	0.22739	608	9	LMFA02000151;LMFA02000228;LMFA02000230;LMFA02000051;LMFA02000229;LMFA02000274;LMFA02000252;LMFA02000038;LMFA02000037	LMFA02000151;LMFA02000228;LMFA02000230
LMSD_sub_class_Other_Octadecanoids_[FA0200]	0.927318	1.85727	0.000821693	0.302705	361	9	LMFA02000151;LMFA02000228;LMFA02000230;LMFA02000051;LMFA02000229;LMFA02000274;LMFA02000252;LMFA02000038;LMFA02000037	LMFA02000151;LMFA02000228;LMFA02000230
