# Supplementary material for: LSEA Evaluation of Lipid Mediators of Inflammation in Lung and Cortex of Mice Exposed to Diesel Air Pollution
Source: Biomedicines. 2022 Mar 19;10(3):712. doi: 10.3390/biomedicines10030712 (PMC8945792; doi:10.3390/biomedicines10030712)
Supplement: Supplementary file 1 [file biomedicines-10-00712-s001.zip › Table S5 .xlsx]

## Sheet: Lung_Acute_p
rowname	COX2	Cyp1b1	HO1	Hsp70	iNOS
10-HDoHE	0.355442	0.176775	0.384642	0.231115	0.749828
10(11)-EpDPE	0.897547	0.58408	0.479435	0.35817	0.161617
10S,17S-DiHDoHE	NA	NA	NA	NA	NA
11-HDoHE	0.903459	0.314205	0.93578	0.480573	0.765338
11-HEPE	0.266114	0.932173	0.441521	0.288084	0.221841
11-HETE	0.215677	0.00370187	0.134476	0.0500299	0.468758
11,12-DiHETrE	0.486474	0.393629	0.758098	0.836711	0.924071
11,12-EpETE	NA	NA	NA	NA	NA
11,12-EpETrE	0.951996	0.607722	0.752722	0.302117	0.547621
11(R)-HEDE	0.624285	0.821584	0.75527	0.54114	0.681277
11dh-2,3-dinor TXB2	NA	NA	NA	NA	NA
11dh-TXB2	NA	NA	NA	NA	NA
12-HEPE	0.220612	0.0646874	0.149147	0.0422026	0.58998
12-HETE	0.320746	0.558211	0.408085	0.445345	0.947862
12-OxoETE	0.604692	0.426599	0.544631	0.140656	0.785939
12-OxoLTB4	0.426199	0.522855	0.41364	0.287414	0.999568
12(13)-DiHOME	0.103319	0.00140136	0.0792378	0.0740135	0.503623
12(13)-EpOME	0.502899	0.0890651	0.314131	0.0604916	0.479349
12(S)-HHTrE	0.20848	0.11248	0.175285	0.494136	0.392845
13-HDoHE	0.395002	0.0837188	0.398224	0.126377	0.912466
13-HODE	0.390251	0.824227	0.788386	0.805272	0.488343
13-OxoODE	0.304596	0.591493	0.327565	0.929728	0.657884
13,14dh-15k-PGD2	0.528469	0.138218	0.27189	0.0666985	0.318245
13,14dh-15k-PGE1	NA	NA	NA	NA	NA
13,14dh-15k-PGE2	0.990282	0.341927	0.775641	0.123819	0.942084
13,14dh-15k-PGF2a	0.645756	0.779865	0.919173	0.564617	0.657959
13,14dhPGE1	NA	NA	NA	NA	NA
13(14)-EpDPE	0.534445	0.426883	0.22345	0.199441	0.231846
13(S)-HOTrE	0.34474	0.0185399	0.117706	0.0119587	0.272604
13(S)-HOTrE(g)	0.22118	0.0864616	0.141209	0.0428589	0.59365
14-HDoHE	0.531027	0.292886	0.448991	0.0886315	0.944815
14,15-DiHETrE	0.246344	0.451837	0.588987	0.954462	0.737859
14,15-EpETE	0.711236	0.916006	0.806172	0.56285	0.513291
14,15-EpETrE	0.751887	0.836705	0.657839	0.491783	0.773379
15-epi LXA4	0.964569	0.577049	0.844003	0.965915	0.568696
15-HETE	0.695191	0.690837	0.915665	0.621632	0.844963
15-keto PGE1	NA	NA	NA	NA	NA
15-keto PGE2	NA	NA	NA	NA	NA
15-keto PGF2a	0.990282	0.341927	0.775641	0.123819	0.942084
15-oxo LXA4	NA	NA	NA	NA	NA
15-OxoEDE	0.689542	0.412185	0.79535	0.925573	0.899612
15-OxoETE	0.814722	0.352658	0.644292	0.488908	0.355017
15(S)-HEDE	0.130397	0.114667	0.05478	0.177899	0.429829
15(S)-HEPE	NA	NA	NA	NA	NA
15d-D12,14-PGJ2	NA	NA	NA	NA	NA
15d-D12,14-PGJ3	NA	NA	NA	NA	NA
16-HDoHE	0.476062	0.06392	0.43395	0.16561	0.813004
16(17)-EpDPE	0.360379	0.593442	0.231615	0.719418	0.0489916
17-HDoHE	0.554835	0.576287	0.774249	0.29813	0.81291
17-oxoRvD1	0.377575	0.691403	0.67066	0.245584	0.471998
17,18-EpETE	NA	NA	NA	NA	NA
18-carboxy dinor LTB4	NA	NA	NA	NA	NA
18-HEPE	0.266114	0.932173	0.441521	0.288084	0.221841
19,20-DiHDoPE	0.520564	0.0685103	0.374584	0.0128903	0.946815
19(20)-EpDPE	0.343494	0.603898	0.668196	0.907064	0.642882
19(R)-OH PGF2a & 20-OH PGF2a	NA	NA	NA	NA	NA
2,3-dinor PGE1	NA	NA	NA	NA	NA
2,3-dinor TXB2	0.679222	0.234617	0.628601	0.135582	0.933832
20-COOH LTB4	NA	NA	NA	NA	NA
20-HDoHE	0.858518	0.48087	0.954246	0.692062	0.680343
20-HETE	0.173106	0.0583072	0.0453737	0.192902	0.159423
4-HDoHE	0.625152	0.243755	0.508969	0.344842	0.409566
4,17-DiHDoHE	0.553854	0.113591	0.465397	0.348119	0.565209
5-HEPE	0.266114	0.932173	0.441521	0.288084	0.221841
5-HETE	0.358257	0.738687	0.617376	0.384576	0.535651
5-oxoETE	0.702037	0.872381	0.912851	0.895689	0.511778
5,6-DiHETE(EPA)	0.272287	0.345093	0.261684	0.210912	0.912566
5,6-DiHETrE	0.325967	0.105824	0.358133	0.18514	0.801564
5,6-EpETrE	0.329043	0.188344	0.189695	0.18679	0.214704
5(S)-HETrE	NA	NA	NA	NA	NA
5(S),12(S)-DiHETE	0.468642	0.570764	0.503101	0.345353	0.909874
5(S),15(S)-DiHETE	0.872848	0.978983	0.999164	0.691946	0.605706
6-keto PGE1	NA	NA	NA	NA	NA
6,15-diketo PGFa	NA	NA	NA	NA	NA
6kPGF1a	0.522215	0.333979	0.488103	0.748664	0.661727
7-HDoHE	0.934347	0.633207	0.956743	0.989264	0.818845
7(8)-EpDPE	0.56254	0.310343	0.318089	0.0776986	0.546992
7(S)-Maresin1	0.141645	0.0378228	0.202063	0.251709	0.820919
8-HDoHE	0.907429	0.703185	0.777755	0.94151	0.911544
8-HEPE	0.482697	0.598569	0.527996	0.364329	0.860158
8-HETE	0.658993	0.0870476	0.390992	0.119237	0.406295
8-isoPGF2a & 11bPGF2a	0.990282	0.341927	0.775641	0.123819	0.942084
8-oxoRvD1	0.482697	0.598569	0.527996	0.364329	0.860158
8,9-DiHETrE	0.70658	0.500672	0.423312	0.115553	0.830464
8,9-EpETE	NA	NA	NA	NA	NA
8,9-EpETrE	0.496911	0.118028	0.31995	0.0447556	0.587895
8(S)-HETrE	0.221859	0.143569	0.173798	0.146015	0.45079
8(S),15(S)-DiHETE	0.832878	0.991069	0.950455	0.540861	0.96642
9-HEPE	NA	NA	NA	NA	NA
9-HETE	0.816198	0.983581	0.90214	0.611264	0.520532
9-HODE	0.902692	0.667834	0.810382	0.798471	0.221663
9-OxoODE	0.148713	0.0119956	0.142752	0.173597	0.601587
9-OxoOTrE	0.29655	0.0219292	0.195347	0.173893	0.425355
9,10-DiHOME	0.27476	0.0234521	0.224298	0.103683	0.549984
9(10)-EpOME	0.81867	0.397167	0.373381	0.134151	0.257803
9(S)-HOTrE	0.178619	0.000766448	0.0568835	0.0131162	0.333607
Bicyclo PGE1	NA	NA	NA	NA	NA
BicycLOX PGE2	0.336065	0.924392	0.299011	0.868879	0.112671
D12-PGJ2	0.453822	0.980309	0.703196	0.471282	0.953564
D17-PGE1	0.817335	0.360693	0.759134	0.437447	0.690762
iPF-VI	0.990282	0.341927	0.775641	0.123819	0.942084
LTB4	0.930807	0.335091	0.642358	0.499623	0.388328
LTB5	0.646327	0.503977	0.932107	0.06778	0.426737
LXA4	0.466007	0.0404646	0.317551	0.0561162	0.596558
LXA5	0.482697	0.598569	0.527996	0.364329	0.860158
PD1	0.9695	0.203421	0.792593	0.0932495	0.840204
PGA2	0.412421	0.280496	0.284075	0.251357	0.29551
PGD2	0.801309	0.236369	0.724846	0.172669	0.969281
PGD3	0.336065	0.924392	0.299011	0.868879	0.112671
PGE1	0.645756	0.779865	0.919173	0.564617	0.657959
PGE2	0.949899	0.483816	0.849673	0.307882	0.921477
PGF1a	NA	NA	NA	NA	NA
PGF2a	0.628116	0.762983	0.880154	0.52666	0.876679
PGJ2	0.996607	0.46798	0.708973	0.129936	0.795229
RvD4	0.221677	0.133393	0.272729	0.429832	0.400108
RvD5	0.318608	0.660894	0.303029	0.967701	0.440332
RvE3	0.43848	0.35641	0.365349	0.779941	0.0837866
tetranor 12-HETE	0.482697	0.598569	0.527996	0.364329	0.860158
tetranor PGEM	NA	NA	NA	NA	NA
TXB2	0.377538	0.479555	0.285346	0.815338	0.38309
TXB3	0.266114	0.932173	0.441521	0.288084	0.221841

## Sheet: Lung_Acute_r
rowname	COX2	Cyp1b1	HO1	Hsp70	iNOS
10-HDoHE	-0.462732	-0.633605	-0.438306	-0.576436	-0.168372
10(11)-EpDPE	0.0684084	0.284996	0.362985	0.460421	0.650804
10S,17S-DiHDoHE	NA	NA	NA	NA	NA
11-HDoHE	-0.0644501	-0.498486	-0.0428394	-0.362112	0.15775
11-HEPE	-0.542469	0.0452492	-0.39247	0.522031	-0.585771
11-HETE	-0.592062	-0.949902	-0.683412	-0.811343	-0.371213
11,12-DiHETrE	0.357593	0.43092	0.162704	0.109295	-0.0506628
11,12-EpETE	NA	NA	NA	NA	NA
11,12-EpETrE	-0.0320137	0.26793	0.166387	0.509287	0.311678
11(R)-HEDE	0.256074	0.119513	0.164641	-0.316472	0.215834
11dh-2,3-dinor TXB2	NA	NA	NA	NA	NA
11dh-TXB2	NA	NA	NA	NA	NA
12-HEPE	-0.587019	-0.784446	-0.66547	-0.827215	-0.280721
12-HETE	-0.492705	-0.30388	-0.419157	-0.389461	0.034773
12-OxoETE	-0.270107	-0.404296	-0.313888	-0.675756	0.143696
12-OxoLTB4	-0.404615	-0.330085	-0.414675	-0.522646	0.000288043
12(13)-DiHOME	0.724607	0.969277	0.760395	0.768779	0.344553
12(13)-EpOME	0.345101	0.745272	0.498551	0.79183	0.363051
12(S)-HHTrE	-0.5995	-0.71199	-0.635267	-0.35175	-0.431562
13-HDoHE	-0.429797	-0.753401	-0.427166	-0.69368	-0.0584222
13-HODE	-0.43369	-0.117726	-0.142031	0.130561	0.356165
13-OxoODE	-0.50706	-0.279626	-0.486726	-0.0468827	-0.232253
13,14dh-15k-PGD2	0.325891	0.678759	0.537035	0.780985	0.49491
13,14dh-15k-PGE1	NA	NA	NA	NA	NA
13,14dh-15k-PGE2	0.00647853	0.474276	0.150714	0.696981	0.0386301
13,14dh-15k-PGF2a	-0.240818	-0.147834	-0.053937	0.299182	-0.232201
13,14dhPGE1	NA	NA	NA	NA	NA
13(14)-EpDPE	0.321441	0.404069	0.58414	0.608992	0.575707
13(S)-HOTrE	0.47186	0.886663	0.704994	0.909331	0.536366
13(S)-HOTrE(g)	-0.586442	-0.749203	-0.675079	-0.825835	-0.278066
14-HDoHE	-0.323984	-0.517645	-0.386599	-0.745923	0.0368065
14,15-DiHETrE	0.561424	0.384371	0.28144	0.0303682	-0.176596
14,15-EpETE	-0.19498	-0.0560546	-0.12995	-0.300477	0.337259
14,15-EpETrE	0.16696	0.109299	0.232285	0.353541	0.152257
15-epi LXA4	0.023625	0.290106	0.104377	0.0227271	0.296198
15-HETE	-0.206125	-0.209159	-0.0562826	0.257968	-0.10373
15-keto PGE1	NA	NA	NA	NA	NA
15-keto PGE2	NA	NA	NA	NA	NA
15-keto PGF2a	0.00647853	0.474276	0.150714	0.696981	0.0386301
15-oxo LXA4	NA	NA	NA	NA	NA
15-OxoEDE	0.210062	0.415848	0.137296	0.0496586	0.0670259
15-OxoETE	-0.124157	-0.465097	-0.241854	-0.355734	-0.463093
15(S)-HEDE	-0.688548	-0.709045	-0.802271	-0.632354	-0.401725
15(S)-HEPE	NA	NA	NA	NA	NA
15d-D12,14-PGJ2	NA	NA	NA	NA	NA
15d-D12,14-PGJ3	NA	NA	NA	NA	NA
16-HDoHE	-0.365578	-0.78578	-0.398453	-0.64621	-0.12532
16(17)-EpDPE	0.458554	0.278217	0.575937	0.189316	0.813378
17-HDoHE	0.306362	-0.290661	0.151663	-0.512885	0.125384
17-oxoRvD1	0.444157	-0.208764	0.22327	-0.562164	0.368709
17,18-EpETE	NA	NA	NA	NA	NA
18-carboxy dinor LTB4	NA	NA	NA	NA	NA
18-HEPE	-0.542469	0.0452492	-0.39247	0.522031	-0.585771
19,20-DiHDoPE	-0.3318	-0.777907	-0.446645	-0.905808	-0.0354714
19(20)-EpDPE	-0.472929	-0.270679	-0.225	0.0620368	0.242853
19(R)-OH PGF2a & 20-OH PGF2a	NA	NA	NA	NA	NA
2,3-dinor PGE1	NA	NA	NA	NA	NA
2,3-dinor TXB2	0.217271	0.572949	0.252997	0.682031	-0.0441408
20-COOH LTB4	NA	NA	NA	NA	NA
20-HDoHE	-0.0946037	-0.361884	0.030512	-0.208305	0.216487
20-HETE	-0.637709	-0.795767	-0.820633	-0.615968	-0.653348
4-HDoHE	-0.255456	-0.563949	-0.340515	-0.471773	-0.417961
4,17-DiHDoHE	0.307084	0.710491	0.373814	0.468968	0.298748
5-HEPE	-0.542469	0.0452492	-0.39247	0.522031	-0.585771
5-HETE	0.460348	-0.176027	0.26101	-0.438361	0.320544
5-oxoETE	-0.201363	0.0852861	-0.0581646	-0.0696534	0.338398
5,6-DiHETE(EPA)	-0.536663	-0.471557	-0.546667	-0.596975	-0.0583558
5,6-DiHETrE	0.488123	0.72111	0.460452	0.624377	0.133076
5,6-EpETrE	0.485435	0.620889	0.619425	0.622577	0.593062
5(S)-HETrE	NA	NA	NA	NA	NA
5(S),12(S)-DiHETE	-0.371302	-0.294688	-0.344947	-0.471335	0.0601568
5(S),15(S)-DiHETE	0.0849723	-0.0140125	0.000557594	0.208386	-0.269378
6-keto PGE1	NA	NA	NA	NA	NA
6,15-diketo PGFa	NA	NA	NA	NA	NA
6kPGF1a	-0.330564	-0.481142	-0.356348	-0.169171	-0.229547
7-HDoHE	-0.0437968	-0.249719	0.0288458	-0.00715747	-0.121366
7(8)-EpDPE	0.300704	0.50192	0.495048	0.762839	0.312143
7(S)-Maresin1	0.674545	0.8367	0.606221	0.556223	0.119963
8-HDoHE	0.0617926	-0.200566	0.149272	0.0390134	0.0590394
8-HEPE	-0.360483	-0.274517	-0.326244	-0.455226	0.0935005
8-HETE	-0.231472	-0.748313	-0.433082	-0.702971	-0.420606
8-isoPGF2a & 11bPGF2a	0.00647853	0.474276	0.150714	0.696981	0.0386301
8-oxoRvD1	-0.360483	-0.274517	-0.326244	-0.455226	0.0935005
8,9-DiHETrE	-0.198209	-0.346787	-0.406918	-0.70786	-0.113512
8,9-EpETE	NA	NA	NA	NA	NA
8,9-EpETrE	-0.34964	-0.704567	-0.493407	-0.821898	-0.28223
8(S)-HETrE	-0.585752	-0.672198	-0.636932	-0.669235	-0.38519
8(S),15(S)-DiHETE	-0.111881	-0.00595425	-0.0330421	0.316679	-0.0223907
9-HEPE	NA	NA	NA	NA	NA
9-HETE	0.123157	-0.0109466	0.0653329	0.265388	-0.331824
9-HODE	-0.0649631	0.225254	0.127096	0.135176	0.585951
9-OxoODE	0.665989	0.909189	0.673193	0.637158	0.272342
9-OxoOTrE	0.514316	0.876521	0.613349	0.636826	0.405287
9,10-DiHOME	0.534352	0.87221	0.583282	0.724096	0.309935
9(10)-EpOME	0.121485	0.428028	0.447647	0.683819	0.550368
9(S)-HOTrE	0.631555	0.977309	0.79837	0.904973	0.481465
Bicyclo PGE1	NA	NA	NA	NA	NA
BicycLOX PGE2	0.479335	0.0504484	0.512088	-0.0876382	0.711731
D12-PGJ2	-0.38282	-0.0131283	-0.200558	0.369262	-0.0309672
D17-PGE1	0.122388	0.458289	0.161994	0.395686	0.209211
iPF-VI	0.00647853	0.474276	0.150714	0.696981	0.0386301
LTB4	-0.0461617	-0.480178	-0.243224	-0.347583	-0.43527
LTB5	0.240414	-0.344285	0.0452931	-0.779143	0.404186
LXA4	0.373341	0.830921	0.495524	0.799785	0.275967
LXA5	-0.360483	-0.274517	-0.326244	-0.455226	0.0935005
PD1	0.0203363	0.604791	0.13917	0.739062	-0.106938
PGA2	0.415657	0.529021	0.525715	0.556563	0.515259
PGD2	0.13325	0.571213	0.185566	0.6382	-0.020482
PGD3	0.479335	0.0504484	0.512088	-0.0876382	0.711731
PGE1	-0.240818	-0.147834	-0.053937	0.299182	-0.232201
PGE2	0.0334133	0.359626	0.100557	0.504117	0.0523967
PGF1a	NA	NA	NA	NA	NA
PGF2a	-0.253342	-0.159361	-0.0800686	0.327241	-0.0824008
PGJ2	0.00226205	0.371814	0.196549	0.689134	0.137378
RvD4	0.585937	0.684769	0.536249	0.401722	0.42563
RvD5	-0.49459	-0.230134	-0.508466	0.021536	-0.393408
RvE3	-0.39487	-0.461911	-0.454369	-0.147781	-0.753296
tetranor 12-HETE	-0.360483	-0.274517	-0.326244	-0.455226	0.0935005
tetranor PGEM	NA	NA	NA	NA	NA
TXB2	-0.444188	-0.362893	-0.524545	-0.12374	-0.439588
TXB3	-0.542469	0.0452492	-0.39247	0.522031	-0.585771

## Sheet: Lung_Subacute_p
rowname	COX2	Cyp1b1	HO1	Hsp70	iNOS
10-HDoHE	0.148179	0.994788	0.0123748	0.400368	0.266254
10(11)-EpDPE	0.0843439	0.865703	0.0368721	0.202834	0.102292
10S,17S-DiHDoHE	0.499788	0.64269	0.0271871	0.847352	0.524302
11-HDoHE	0.427616	0.984563	0.846741	0.876032	0.863554
11-HEPE	0.0324135	0.0990886	0.398846	0.339824	NA
11-HETE	0.449785	0.613184	0.538234	0.99523	0.755932
11,12-DiHETrE	0.893314	0.454531	0.765563	0.858668	0.846148
11,12-EpETE	NA	NA	NA	NA	NA
11,12-EpETrE	0.628953	0.854024	0.340476	0.138848	0.203648
11(R)-HEDE	0.415945	0.148948	0.715826	0.178869	0.854309
11dh-2,3-dinor TXB2	NA	NA	NA	NA	NA
11dh-TXB2	0.584831	0.360856	0.851625	0.0800187	0.489706
12-HEPE	0.556007	0.236206	0.670087	0.158188	0.64475
12-HETE	0.628289	0.264434	0.494163	0.391205	0.851073
12-OxoETE	0.174598	0.619412	0.00967499	0.374344	0.421107
12-OxoLTB4	0.465253	0.451177	0.154817	0.491154	0.751773
12(13)-DiHOME	0.668319	0.238616	0.92893	0.175841	0.70815
12(13)-EpOME	0.594547	0.351261	0.850763	0.0872638	0.506047
12(S)-HHTrE	0.850196	0.702452	0.439747	0.254756	0.0719278
13-HDoHE	0.277846	0.832495	0.0240833	0.290536	0.119671
13-HODE	0.656971	0.957472	0.161636	0.284521	0.227536
13-OxoODE	0.972342	0.516316	0.579962	0.988137	0.794406
13,14dh-15k-PGD2	0.62435	0.228219	0.81262	0.148797	0.7269
13,14dh-15k-PGE1	NA	NA	NA	NA	NA
13,14dh-15k-PGE2	0.715293	0.969095	0.767885	0.419799	0.489706
13,14dh-15k-PGF2a	NA	NA	NA	NA	NA
13,14dhPGE1	NA	NA	NA	NA	NA
13(14)-EpDPE	0.0656453	0.286225	0.67719	0.0576614	0.368202
13(S)-HOTrE	0.584831	0.360856	0.851625	0.0800187	0.489706
13(S)-HOTrE(g)	0.696926	0.392415	0.323602	0.708078	0.809489
14-HDoHE	0.308876	0.22766	0.306242	0.149636	0.539406
14,15-DiHETrE	0.795194	0.563464	0.756615	0.961306	0.772919
14,15-EpETE	0.446098	0.52159	0.0753697	0.790658	0.427672
14,15-EpETrE	0.324618	0.630021	0.225631	0.772463	0.511188
15-epi LXA4	0.435991	0.421414	0.34722	0.102293	0.384095
15-HETE	0.11682	0.166133	0.325533	0.595378	0.526524
15-keto PGE1	NA	NA	NA	NA	NA
15-keto PGE2	NA	NA	NA	NA	NA
15-keto PGF2a	0.584831	0.360856	0.851625	0.0800187	0.489706
15-oxo LXA4	NA	NA	NA	NA	NA
15-OxoEDE	0.12292	0.978126	0.0776117	0.471849	0.347657
15-OxoETE	0.435991	0.421414	0.34722	0.102293	0.384095
15(S)-HEDE	0.966614	0.30941	0.156289	0.93915	0.486624
15(S)-HEPE	NA	NA	NA	NA	NA
15d-D12,14-PGJ2	NA	NA	NA	NA	NA
15d-D12,14-PGJ3	NA	NA	NA	NA	NA
16-HDoHE	0.427616	0.984563	0.846741	0.876032	0.863554
16(17)-EpDPE	0.415945	0.148948	0.715826	0.178869	0.854309
17-HDoHE	0.652107	0.387337	0.178726	0.868299	0.645704
17-oxoRvD1	0.584831	0.360856	0.851625	0.0800187	0.489706
17,18-EpETE	NA	NA	NA	NA	NA
18-carboxy dinor LTB4	NA	NA	NA	NA	NA
18-HEPE	0.0324135	0.0990886	0.398846	0.339824	NA
19,20-DiHDoPE	0.993309	0.788023	0.68659	0.253055	0.487442
19(20)-EpDPE	0.277846	0.832495	0.0240833	0.290536	0.119671
19(R)-OH PGF2a & 20-OH PGF2a	NA	NA	NA	NA	NA
2,3-dinor PGE1	NA	NA	NA	NA	NA
2,3-dinor TXB2	0.727276	0.176354	0.457956	0.359761	0.943301
20-COOH LTB4	NA	NA	NA	NA	NA
20-HDoHE	0.56049	0.838626	0.289892	0.653697	0.861345
20-HETE	0.296306	0.829721	0.0991196	0.093364	0.0854465
4-HDoHE	0.403385	0.687136	0.319105	0.802019	0.623561
4,17-DiHDoHE	0.91517	0.81273	0.263688	0.695205	0.974635
5-HEPE	0.0324135	0.0990886	0.398846	0.339824	NA
5-HETE	0.271851	0.85959	0.542965	0.0447407	0.100965
5-oxoETE	0.143641	0.792964	0.335682	0.780305	0.876877
5,6-DiHETE(EPA)	0.116059	0.786619	0.0890264	0.645996	0.645704
5,6-DiHETrE	0.94918	0.351604	0.819481	0.495969	0.924688
5,6-EpETrE	0.62003	0.46015	0.0505927	0.816085	0.398565
5(S)-HETrE	NA	NA	NA	NA	NA
5(S),12(S)-DiHETE	0.755599	0.741672	0.191284	0.927715	0.971677
5(S),15(S)-DiHETE	0.568506	0.898114	0.634449	0.897873	0.931594
6-keto PGE1	NA	NA	NA	NA	NA
6,15-diketo PGFa	NA	NA	NA	NA	NA
6kPGF1a	0.140058	0.661923	0.172702	0.0197897	0.0178491
7-HDoHE	0.599456	0.625109	0.984027	0.795808	0.654429
7(8)-EpDPE	0.0444374	0.322584	0.15326	0.0363092	0.0719278
7(S)-Maresin1	0.357108	0.516432	0.318822	0.0407525	0.222928
8-HDoHE	0.364503	0.636257	0.0298944	0.546051	0.266254
8-HEPE	NA	NA	NA	NA	NA
8-HETE	0.150342	0.893551	0.0159829	0.539636	0.450583
8-isoPGF2a & 11bPGF2a	0.584831	0.360856	0.851625	0.0800187	0.489706
8-oxoRvD1	0.651671	0.359242	0.137995	0.979034	0.526684
8,9-DiHETrE	0.756071	0.589651	0.783616	0.811933	0.662213
8,9-EpETE	NA	NA	NA	NA	NA
8,9-EpETrE	0.667144	0.873746	0.945296	0.507989	0.422459
8(S)-HETrE	0.218805	0.983308	0.542851	0.15432	0.187377
8(S),15(S)-DiHETE	0.654395	0.698963	0.460863	0.54374	0.826299
9-HEPE	NA	NA	NA	NA	NA
9-HETE	0.675609	0.314994	0.958612	0.131509	0.619152
9-HODE	0.688668	0.295328	0.89464	0.163725	0.647943
9-OxoODE	0.93023	0.0914468	0.62622	0.698323	0.585963
9-OxoOTrE	0.745948	0.951829	0.106393	0.85811	0.77157
9,10-DiHOME	0.662699	0.335433	0.914625	0.124052	0.575931
9(10)-EpOME	0.574575	0.352644	0.828408	0.079032	0.489365
9(S)-HOTrE	0.62435	0.228219	0.81262	0.148797	0.7269
Bicyclo PGE1	NA	NA	NA	NA	NA
BicycLOX PGE2	NA	NA	NA	NA	NA
D12-PGJ2	NA	NA	NA	NA	NA
D17-PGE1	0.354051	0.302793	0.597563	0.0252315	0.370467
iPF-VI	0.584831	0.360856	0.851625	0.0800187	0.489706
LTB4	0.745297	0.0784069	0.968746	0.679905	0.606149
LTB5	NA	NA	NA	NA	NA
LXA4	0.699056	0.396768	0.900532	0.12671	0.537518
LXA5	0.0324135	0.0990886	0.398846	0.339824	NA
PD1	0.462739	0.814852	0.0136225	0.449727	0.268059
PGA2	0.584831	0.360856	0.851625	0.0800187	0.489706
PGD2	0.573255	0.617725	0.573082	0.712024	0.998119
PGD3	0.0324135	0.0990886	0.398846	0.339824	NA
PGE1	0.584831	0.360856	0.851625	0.0800187	0.489706
PGE2	0.485801	0.177536	0.897536	0.0957479	0.644344
PGF1a	NA	NA	NA	NA	NA
PGF2a	0.211254	0.17782	0.671099	0.0155572	0.413951
PGJ2	0.584831	0.360856	0.851625	0.0800187	0.489706
RvD4	0.326382	0.522101	0.91564	0.121556	0.490478
RvD5	NA	NA	NA	NA	NA
RvE3	0.777072	0.470423	0.454326	0.635727	0.214289
tetranor 12-HETE	0.178791	0.64029	0.0569336	0.692306	0.79132
tetranor PGEM	NA	NA	NA	NA	NA
TXB2	0.108911	0.101819	0.435054	0.0438687	0.405415
TXB3	NA	NA	NA	NA	NA

## Sheet: Lung_Subacute_r
rowname	COX2	Cyp1b1	HO1	Hsp70	iNOS
10-HDoHE	0.745405	0.0040936	0.952406	-0.49153	0.733746
10(11)-EpDPE	0.82666	0.105674	0.900928	-0.683992	0.897708
10S,17S-DiHDoHE	0.404155	-0.284517	0.919294	-0.120179	0.475698
11-HDoHE	0.467144	-0.0121244	0.120663	0.0975187	-0.136446
11-HEPE	-0.909162	-0.806593	-0.492904	0.547187	NA
11-HETE	0.447565	-0.308784	0.371394	0.0037466	0.244068
11,12-DiHETrE	-0.0838895	0.443401	0.185191	-0.111232	-0.153852
11,12-EpETE	NA	NA	NA	NA	NA
11,12-EpETrE	0.295791	0.114903	0.546576	-0.756502	0.796352
11(R)-HEDE	0.477544	0.744499	-0.225106	-0.710247	0.145691
11dh-2,3-dinor TXB2	NA	NA	NA	NA	NA
11dh-TXB2	0.332294	0.5276	0.1168	-0.832746	0.510294
12-HEPE	0.356408	0.648832	0.262147	-0.733725	0.35525
12-HETE	-0.296338	-0.620146	-0.40899	0.499816	-0.148927
12-OxoETE	0.715028	0.303646	0.959638	-0.515185	0.578893
12-OxoLTB4	0.43403	0.446343	0.737633	-0.411582	0.248227
12(13)-DiHOME	0.263586	0.646348	0.0558471	-0.713633	0.29185
12(13)-EpOME	0.324215	0.5365	0.117481	-0.822606	0.493953
12(S)-HHTrE	0.11793	-0.2359	0.456403	-0.629883	0.928072
13-HDoHE	0.606806	-0.131942	0.925608	-0.594342	0.880329
13-HODE	-0.272838	0.033408	-0.729752	0.600232	-0.772464
13-OxoODE	-0.0217239	0.39001	0.336351	-0.00931763	-0.205594
13,14dh-15k-PGD2	0.299578	0.657115	-0.147707	-0.744677	0.2731
13,14dh-15k-PGE1	NA	NA	NA	NA	NA
13,14dh-15k-PGE2	-0.225535	0.0242753	-0.183335	-0.474102	0.510294
13,14dh-15k-PGF2a	NA	NA	NA	NA	NA
13,14dhPGE1	NA	NA	NA	NA	NA
13(14)-EpDPE	0.853752	0.59856	0.256371	-0.866037	0.631798
13(S)-HOTrE	0.332294	0.5276	0.1168	-0.832746	0.510294
13(S)-HOTrE(g)	-0.240368	0.49872	-0.562502	-0.231356	-0.190511
14-HDoHE	0.576573	0.657697	0.579108	-0.743691	0.460594
14,15-DiHETrE	-0.16156	0.350147	0.192347	0.0303951	-0.227081
14,15-EpETE	0.450806	-0.385517	0.839402	-0.165171	0.572328
14,15-EpETrE	0.561537	-0.294913	0.659815	-0.179678	0.488812
15-epi LXA4	-0.459722	-0.472663	-0.540267	0.802356	-0.615905
15-HETE	-0.783626	-0.724606	-0.560669	0.323525	0.473476
15-keto PGE1	NA	NA	NA	NA	NA
15-keto PGE2	NA	NA	NA	NA	NA
15-keto PGF2a	0.332294	0.5276	0.1168	-0.832746	0.510294
15-oxo LXA4	NA	NA	NA	NA	NA
15-OxoEDE	0.775974	-0.0171808	0.836177	-0.428289	0.652343
15-OxoETE	-0.459722	-0.472663	-0.540267	0.802356	-0.615905
15(S)-HEDE	0.0262242	0.57606	-0.735924	-0.0478097	-0.513376
15(S)-HEPE	NA	NA	NA	NA	NA
15d-D12,14-PGJ2	NA	NA	NA	NA	NA
15d-D12,14-PGJ3	NA	NA	NA	NA	NA
16-HDoHE	0.467144	-0.0121244	0.120663	0.0975187	-0.136446
16(17)-EpDPE	0.477544	0.744499	-0.225106	-0.710247	0.145691
17-HDoHE	0.276812	-0.503327	0.710407	0.103624	0.354296
17-oxoRvD1	0.332294	0.5276	0.1168	-0.832746	0.510294
17,18-EpETE	NA	NA	NA	NA	NA
18-carboxy dinor LTB4	NA	NA	NA	NA	NA
18-HEPE	-0.909162	-0.806593	-0.492904	0.547187	NA
19,20-DiHDoPE	0.00525501	-0.16727	0.248741	0.631605	-0.512558
19(20)-EpDPE	0.606806	-0.131942	0.925608	-0.594342	0.880329
19(R)-OH PGF2a & 20-OH PGF2a	NA	NA	NA	NA	NA
2,3-dinor PGE1	NA	NA	NA	NA	NA
2,3-dinor TXB2	0.215886	0.713059	-0.440403	-0.528613	-0.0566991
20-COOH LTB4	NA	NA	NA	NA	NA
20-HDoHE	0.352642	-0.127086	0.59497	0.275512	-0.138655
20-HETE	0.588721	0.13414	0.806552	-0.814268	0.914554
4-HDoHE	0.488811	0.248298	0.566781	0.156131	-0.376439
4,17-DiHDoHE	-0.0666748	-0.147619	0.620893	0.241761	-0.0253654
5-HEPE	-0.909162	-0.806593	-0.492904	0.547187	NA
5-HETE	-0.612747	-0.110503	-0.367396	0.887131	-0.899035
5-oxoETE	0.750776	0.163335	0.55108	-0.173421	0.123123
5,6-DiHETE(EPA)	0.784589	0.168388	0.820179	-0.28181	0.354296
5,6-DiHETrE	0.0399246	0.536181	0.14226	-0.407437	0.0753117
5,6-EpETrE	0.303136	-0.438484	0.877368	-0.144955	0.601435
5(S)-HETrE	NA	NA	NA	NA	NA
5(S),12(S)-DiHETE	0.19316	0.204321	0.696529	-0.0568033	0.0283225
5(S),15(S)-DiHETE	0.345923	0.0801068	-0.291276	-0.0802967	-0.0684062
6-keto PGE1	NA	NA	NA	NA	NA
6,15-diketo PGFa	NA	NA	NA	NA	NA
6kPGF1a	0.755051	0.268798	0.717162	-0.934797	0.982151
7-HDoHE	-0.320142	0.298954	0.0125458	0.161071	-0.345571
7(8)-EpDPE	0.887648	0.56347	0.739448	-0.901949	0.928072
7(S)-Maresin1	0.531069	0.389912	0.567051	-0.894018	0.777072
8-HDoHE	0.524233	-0.289792	0.913974	-0.364791	0.733746
8-HEPE	NA	NA	NA	NA	NA
8-HETE	0.742862	0.0837027	0.943503	-0.370209	0.549417
8-isoPGF2a & 11bPGF2a	0.332294	0.5276	0.1168	-0.832746	0.510294
8-oxoRvD1	0.277168	-0.529093	0.757529	0.0164674	0.473316
8,9-DiHETrE	-0.192782	0.328283	0.170782	0.148252	-0.337787
8,9-EpETE	NA	NA	NA	NA	NA
8,9-EpETrE	0.264544	0.0993235	-0.0429776	0.397125	-0.577541
8(S)-HETrE	-0.66698	-0.0131106	-0.367492	0.738212	-0.812623
8(S),15(S)-DiHETE	0.274942	-0.238721	0.437861	0.366741	-0.173701
9-HEPE	NA	NA	NA	NA	NA
9-HETE	-0.257656	-0.570707	0.0325117	0.765386	-0.380848
9-HODE	0.247056	0.589671	0.0828442	-0.727356	0.352057
9-OxoODE	-0.0548244	-0.81687	0.298039	0.239239	0.414037
9-OxoOTrE	0.200892	0.0378424	0.796992	-0.111673	0.22843
9,10-DiHOME	0.268165	0.551314	0.0671037	-0.774565	0.424069
9(10)-EpOME	0.340848	0.535214	0.135181	-0.834148	0.510635
9(S)-HOTrE	0.299578	0.657115	-0.147707	-0.744677	0.2731
Bicyclo PGE1	NA	NA	NA	NA	NA
BicycLOX PGE2	NA	NA	NA	NA	NA
D12-PGJ2	NA	NA	NA	NA	NA
D17-PGE1	0.533906	0.582435	0.321713	-0.923243	0.629533
iPF-VI	0.332294	0.5276	0.1168	-0.832746	0.510294
LTB4	0.201414	0.83504	0.0245493	-0.254166	-0.393851
LTB5	NA	NA	NA	NA	NA
LXA4	0.238646	0.49478	0.0782018	-0.771275	0.462482
LXA5	-0.909162	-0.806593	-0.492904	0.547187	NA
PD1	0.436223	-0.145934	0.949242	-0.447616	0.731941
PGA2	0.332294	0.5276	0.1168	-0.832746	0.510294
PGD2	-0.341951	0.305037	-0.342096	-0.228172	-0.00188102
PGD3	-0.909162	-0.806593	-0.492904	0.547187	NA
PGE1	0.332294	0.5276	0.1168	-0.832746	0.510294
PGE2	0.4162	0.711736	0.0805621	-0.811055	0.355656
PGF1a	NA	NA	NA	NA	NA
PGF2a	0.674978	0.711418	0.261324	-0.944517	0.586049
PGJ2	0.332294	0.5276	0.1168	-0.832746	0.510294
RvD4	-0.559864	-0.385082	0.0663049	0.777674	-0.509522
RvD5	NA	NA	NA	NA	NA
RvE3	0.176	0.429529	-0.443581	0.290227	-0.785711
tetranor 12-HETE	0.710334	0.286484	0.867183	-0.244109	0.20868
tetranor PGEM	NA	NA	NA	NA	NA
TXB2	0.79373	0.80298	0.460551	-0.88862	0.594585
TXB3	NA	NA	NA	NA	NA

## Sheet: Cortex_Acute_p
rowname	COX2	Cyp1b1	HO1	Hsp70	iNOS
10-HDoHE	0.527313	0.0482806	0.818884	0.965937	0.76433
10(11)-EpDPE	0.256472	0.787679	0.768359	0.571998	0.838188
10S,17S-DiHDoHE	0.198504	0.0340477	0.321136	0.431876	0.288762
11-HDoHE	0.812649	0.162044	0.86438	0.915311	0.784881
11-HEPE	NA	NA	NA	NA	NA
11-HETE	0.618961	0.958335	0.76362	0.981768	0.693545
11,12-DiHETrE	0.350597	0.865737	0.904094	0.695396	0.976085
11,12-EpETE	0.0860783	0.53898	0.525103	0.385487	0.578326
11,12-EpETrE	0.149056	0.474933	0.705102	0.577771	0.750013
11(R)-HEDE	NA	NA	NA	NA	NA
11dh-2,3-dinor TXB2	NA	NA	NA	NA	NA
11dh-TXB2	NA	NA	NA	NA	NA
12-HEPE	NA	NA	NA	NA	NA
12-HETE	0.685402	0.539487	0.197667	0.37114	0.150588
12-OxoETE	0.870254	0.193035	0.999638	0.792238	0.921864
12-OxoLTB4	NA	NA	NA	NA	NA
12(13)-DiHOME	0.303336	0.244048	0.909434	0.881968	0.914267
12(13)-EpOME	0.266778	0.559565	0.895882	0.753281	0.942915
12(S)-HHTrE	0.750471	0.55488	0.245858	0.432155	0.193574
13-HDoHE	0.609135	0.287239	0.795174	0.766222	0.815111
13-HODE	0.780755	0.695292	0.217729	0.376476	0.176582
13-OxoODE	0.211979	0.247463	0.792676	0.748564	0.805541
13,14dh-15k-PGD2	0.586063	0.899075	0.744073	0.933395	0.685419
13,14dh-15k-PGE1	NA	NA	NA	NA	NA
13,14dh-15k-PGE2	0.937812	0.819172	0.31514	0.480319	0.270899
13,14dh-15k-PGF2a	NA	NA	NA	NA	NA
13,14dhPGE1	NA	NA	NA	NA	NA
13(14)-EpDPE	0.251817	0.747361	0.788381	0.599307	0.854986
13(S)-HOTrE	NA	NA	NA	NA	NA
13(S)-HOTrE(g)	NA	NA	NA	NA	NA
14-HDoHE	0.895841	0.209416	0.9391	0.835726	0.85685
14,15-DiHETrE	0.0771404	0.471843	0.539038	0.414813	0.586169
14,15-EpETE	0.209411	0.775857	0.663825	0.47188	0.734128
14,15-EpETrE	0.116605	0.512292	0.622125	0.48516	0.672288
15-epi LXA4	NA	NA	NA	NA	NA
15-HETE	0.985506	0.598602	0.500512	0.733504	0.427592
15-keto PGE1	NA	NA	NA	NA	NA
15-keto PGE2	NA	NA	NA	NA	NA
15-keto PGF2a	0.937812	0.819172	0.31514	0.480319	0.270899
15-oxo LXA4	NA	NA	NA	NA	NA
15-OxoEDE	NA	NA	NA	NA	NA
15-OxoETE	0.263901	0.60219	0.880306	0.725668	0.932114
15(S)-HEDE	NA	NA	NA	NA	NA
15(S)-HEPE	NA	NA	NA	NA	NA
15d-D12,14-PGJ2	NA	NA	NA	NA	NA
15d-D12,14-PGJ3	NA	NA	NA	NA	NA
16-HDoHE	0.81631	0.415403	0.765164	0.544014	0.8502
16(17)-EpDPE	0.242741	0.752025	0.765494	0.575543	0.832894
17-HDoHE	0.659127	0.559545	0.767492	0.527163	0.857816
17-oxoRvD1	NA	NA	NA	NA	NA
17,18-EpETE	NA	NA	NA	NA	NA
18-carboxy dinor LTB4	NA	NA	NA	NA	NA
18-HEPE	NA	NA	NA	NA	NA
19,20-DiHDoPE	0.162721	0.0540481	0.276601	0.374527	0.249654
19(20)-EpDPE	0.28289	0.825196	0.796182	0.593273	0.868005
19(R)-OH PGF2a & 20-OH PGF2a	NA	NA	NA	NA	NA
2,3-dinor PGE1	NA	NA	NA	NA	NA
2,3-dinor TXB2	NA	NA	NA	NA	NA
20-COOH LTB4	NA	NA	NA	NA	NA
20-HDoHE	0.681425	0.0937013	0.814257	0.988274	0.742975
20-HETE	0.584268	0.477738	0.147108	0.308232	0.10473
4-HDoHE	0.506393	0.173479	0.308065	0.504448	0.2479
4,17-DiHDoHE	0.303998	0.411447	0.957633	0.866743	0.984551
5-HEPE	NA	NA	NA	NA	NA
5-HETE	0.309367	0.636074	0.944957	0.785778	0.997311
5-oxoETE	0.288338	0.805024	0.0638779	0.011333	0.0988074
5,6-DiHETE(EPA)	NA	NA	NA	NA	NA
5,6-DiHETrE	0.0506589	0.473708	0.454233	0.334748	0.501451
5,6-EpETrE	0.180277	0.713978	0.0831202	0.0113649	0.123457
5(S)-HETrE	NA	NA	NA	NA	NA
5(S),12(S)-DiHETE	NA	NA	NA	NA	NA
5(S),15(S)-DiHETE	NA	NA	NA	NA	NA
6-keto PGE1	NA	NA	NA	NA	NA
6,15-diketo PGFa	NA	NA	NA	NA	NA
6kPGF1a	NA	NA	NA	NA	NA
7-HDoHE	0.870124	0.317091	0.584524	0.832522	0.502449
7(8)-EpDPE	0.267147	0.740533	0.824278	0.636878	0.88954
7(S)-Maresin1	NA	NA	NA	NA	NA
8-HDoHE	0.892041	0.460345	0.789548	0.949424	0.700148
8-HEPE	NA	NA	NA	NA	NA
8-HETE	0.916128	0.965682	0.414155	0.573516	0.371156
8-isoPGF2a & 11bPGF2a	0.937812	0.819172	0.31514	0.480319	0.270899
8-oxoRvD1	0.556281	0.906043	0.896798	0.867663	0.817699
8,9-DiHETrE	0.0366773	0.363621	0.456529	0.366534	0.492716
8,9-EpETE	NA	NA	NA	NA	NA
8,9-EpETrE	0.585275	0.696844	0.910602	0.656417	0.998347
8(S)-HETrE	0.870254	0.193035	0.999638	0.792238	0.921864
8(S),15(S)-DiHETE	0.870254	0.193035	0.999638	0.792238	0.921864
9-HEPE	NA	NA	NA	NA	NA
9-HETE	0.464079	0.945999	0.946542	0.837147	0.874254
9-HODE	0.975807	0.944409	0.31488	0.419148	0.293411
9-OxoODE	0.584268	0.477738	0.147108	0.308232	0.10473
9-OxoOTrE	NA	NA	NA	NA	NA
9,10-DiHOME	0.870254	0.193035	0.999638	0.792238	0.921864
9(10)-EpOME	0.209411	0.775857	0.663825	0.47188	0.734128
9(S)-HOTrE	NA	NA	NA	NA	NA
Bicyclo PGE1	NA	NA	NA	NA	NA
BicycLOX PGE2	NA	NA	NA	NA	NA
D12-PGJ2	NA	NA	NA	NA	NA
D17-PGE1	0.772272	0.983575	0.548242	0.725202	0.496995
iPF-VI	0.914802	0.435158	0.547878	0.416222	0.606539
LTB4	0.870254	0.193035	0.999638	0.792238	0.921864
LTB5	NA	NA	NA	NA	NA
LXA4	0.780583	0.864752	0.596338	0.809812	0.530403
LXA5	NA	NA	NA	NA	NA
PD1	0.198504	0.0340477	0.321136	0.431876	0.288762
PGA2	0.949599	0.780835	0.337317	0.515581	0.287849
PGD2	0.971814	0.713018	0.385697	0.585907	0.327207
PGD3	NA	NA	NA	NA	NA
PGE1	NA	NA	NA	NA	NA
PGE2	0.774405	0.922529	0.577796	0.778659	0.517017
PGF1a	NA	NA	NA	NA	NA
PGF2a	0.412506	0.343363	0.0992712	0.241659	0.063112
PGJ2	0.956333	0.936666	0.307538	0.443739	0.274321
RvD4	0.978496	0.324576	0.769964	0.975111	0.681896
RvD5	NA	NA	NA	NA	NA
RvE3	NA	NA	NA	NA	NA
tetranor 12-HETE	NA	NA	NA	NA	NA
tetranor PGEM	NA	NA	NA	NA	NA
TXB2	0.975807	0.944409	0.31488	0.419148	0.293411
TXB3	0.937812	0.819172	0.31514	0.480319	0.270899

## Sheet: Cortex_Acute_r
rowname	COX2	Cyp1b1	HO1	Hsp70	iNOS
10-HDoHE	0.472687	0.951719	-0.181116	-0.0340633	-0.23567
10(11)-EpDPE	-0.743528	-0.212321	0.231641	0.428002	0.161812
10S,17S-DiHDoHE	0.801496	0.965952	-0.678864	-0.568124	-0.711238
11-HDoHE	0.187351	0.837956	-0.13562	0.0846889	-0.215119
11-HEPE	NA	NA	NA	NA	NA
11-HETE	0.381039	-0.0416654	0.23638	0.0182321	0.306455
11,12-DiHETrE	0.649403	0.134263	-0.0959058	-0.304604	-0.0239155
11,12-EpETE	0.913922	0.46102	-0.474897	-0.614513	-0.421674
11,12-EpETrE	-0.850944	-0.525067	0.294898	0.422229	0.249987
11(R)-HEDE	NA	NA	NA	NA	NA
11dh-2,3-dinor TXB2	NA	NA	NA	NA	NA
11dh-TXB2	NA	NA	NA	NA	NA
12-HEPE	NA	NA	NA	NA	NA
12-HETE	0.314598	0.460513	-0.802333	-0.62886	-0.849412
12-OxoETE	0.129746	0.806965	-0.000361623	0.207762	-0.0781365
12-OxoLTB4	NA	NA	NA	NA	NA
12(13)-DiHOME	0.696664	0.755952	-0.0905656	-0.118032	-0.0857335
12(13)-EpOME	-0.733222	-0.440435	0.104118	0.246719	0.0570855
12(S)-HHTrE	-0.249529	-0.44512	0.754142	0.567845	0.806426
13-HDoHE	0.390865	0.712761	0.204826	0.233778	0.184889
13-HODE	-0.219245	-0.304708	0.782271	0.623524	0.823418
13-OxoODE	0.788021	0.752537	-0.207324	-0.251436	-0.194459
13,14dh-15k-PGD2	0.413937	0.100925	0.255927	0.066605	0.314581
13,14dh-15k-PGE1	NA	NA	NA	NA	NA
13,14dh-15k-PGE2	-0.0621876	-0.180828	0.68486	0.519681	0.729101
13,14dh-15k-PGF2a	NA	NA	NA	NA	NA
13,14dhPGE1	NA	NA	NA	NA	NA
13(14)-EpDPE	-0.748183	-0.252639	0.211619	0.400693	0.145014
13(S)-HOTrE	NA	NA	NA	NA	NA
13(S)-HOTrE(g)	NA	NA	NA	NA	NA
14-HDoHE	0.104159	0.790584	-0.0609002	0.164274	-0.14315
14,15-DiHETrE	0.92286	0.528157	-0.460962	-0.585187	-0.413831
14,15-EpETE	-0.790589	-0.224143	0.336175	0.52812	0.265872
14,15-EpETrE	-0.883395	-0.487708	0.377875	0.51484	0.327712
15-epi LXA4	NA	NA	NA	NA	NA
15-HETE	0.0144939	-0.401398	0.499488	0.266496	0.572408
15-keto PGE1	NA	NA	NA	NA	NA
15-keto PGE2	NA	NA	NA	NA	NA
15-keto PGF2a	-0.0621876	-0.180828	0.68486	0.519681	0.729101
15-oxo LXA4	NA	NA	NA	NA	NA
15-OxoEDE	NA	NA	NA	NA	NA
15-OxoETE	0.736099	0.39781	-0.119694	-0.274332	-0.0678861
15(S)-HEDE	NA	NA	NA	NA	NA
15(S)-HEPE	NA	NA	NA	NA	NA
15d-D12,14-PGJ2	NA	NA	NA	NA	NA
15d-D12,14-PGJ3	NA	NA	NA	NA	NA
16-HDoHE	-0.18369	0.584597	0.234836	0.455986	0.1498
16(17)-EpDPE	-0.757259	-0.247975	0.234506	0.424457	0.167106
17-HDoHE	-0.340873	0.440455	0.232508	0.472837	0.142184
17-oxoRvD1	NA	NA	NA	NA	NA
17,18-EpETE	NA	NA	NA	NA	NA
18-carboxy dinor LTB4	NA	NA	NA	NA	NA
18-HEPE	NA	NA	NA	NA	NA
19,20-DiHDoPE	0.837279	0.945952	-0.723399	-0.625473	-0.750346
19(20)-EpDPE	-0.71711	-0.174804	0.203818	0.406727	0.131995
19(R)-OH PGF2a & 20-OH PGF2a	NA	NA	NA	NA	NA
2,3-dinor PGE1	NA	NA	NA	NA	NA
2,3-dinor TXB2	NA	NA	NA	NA	NA
20-COOH LTB4	NA	NA	NA	NA	NA
20-HDoHE	0.318575	0.906299	-0.185743	0.0117257	-0.257025
20-HETE	0.415732	0.522262	-0.852892	-0.691768	-0.89527
4-HDoHE	0.493607	0.826521	-0.691935	-0.495552	-0.7521
4,17-DiHDoHE	0.696002	0.588553	-0.0423666	-0.133257	-0.0154494
5-HEPE	NA	NA	NA	NA	NA
5-HETE	0.690633	0.363926	-0.055043	-0.214222	-0.00268896
5-oxoETE	-0.711662	-0.194976	0.936122	0.988667	0.901193
5,6-DiHETE(EPA)	NA	NA	NA	NA	NA
5,6-DiHETrE	0.949341	0.526292	-0.545767	-0.665252	-0.498549
5,6-EpETrE	-0.819723	-0.286022	0.91688	0.988635	0.876543
5(S)-HETrE	NA	NA	NA	NA	NA
5(S),12(S)-DiHETE	NA	NA	NA	NA	NA
5(S),15(S)-DiHETE	NA	NA	NA	NA	NA
6-keto PGE1	NA	NA	NA	NA	NA
6,15-diketo PGFa	NA	NA	NA	NA	NA
6kPGF1a	NA	NA	NA	NA	NA
7-HDoHE	0.129876	0.682909	-0.415476	-0.167478	-0.497551
7(8)-EpDPE	-0.732853	-0.259467	0.175722	0.363122	0.11046
7(S)-Maresin1	NA	NA	NA	NA	NA
8-HDoHE	-0.107959	0.539655	-0.210452	0.0505758	-0.299852
8-HEPE	NA	NA	NA	NA	NA
8-HETE	0.0838719	-0.0343178	0.585845	0.426484	0.628844
8-isoPGF2a & 11bPGF2a	-0.0621876	-0.180828	0.68486	0.519681	0.729101
8-oxoRvD1	-0.443719	0.0939567	-0.103202	0.132337	-0.182301
8,9-DiHETrE	0.963323	0.636379	-0.543471	-0.633466	-0.507284
8,9-EpETE	NA	NA	NA	NA	NA
8,9-EpETrE	-0.414725	0.303156	0.0893978	0.343583	-0.00165319
8(S)-HETrE	0.129746	0.806965	-0.000361623	0.207762	-0.0781365
8(S),15(S)-DiHETE	0.129746	0.806965	-0.000361623	0.207762	-0.0781365
9-HEPE	NA	NA	NA	NA	NA
9-HETE	0.535921	0.0540008	0.0534581	-0.162853	0.125746
9-HODE	-0.0241932	0.0555908	0.68512	0.580852	0.706589
9-OxoODE	0.415732	0.522262	-0.852892	-0.691768	-0.89527
9-OxoOTrE	NA	NA	NA	NA	NA
9,10-DiHOME	0.129746	0.806965	-0.000361623	0.207762	-0.0781365
9(10)-EpOME	-0.790589	-0.224143	0.336175	0.52812	0.265872
9(S)-HOTrE	NA	NA	NA	NA	NA
Bicyclo PGE1	NA	NA	NA	NA	NA
BicycLOX PGE2	NA	NA	NA	NA	NA
D12-PGJ2	NA	NA	NA	NA	NA
D17-PGE1	0.227728	0.0164247	0.451758	0.274798	0.503005
iPF-VI	0.085198	-0.564842	-0.452122	-0.583778	-0.393461
LTB4	0.129746	0.806965	-0.000361623	0.207762	-0.0781365
LTB5	NA	NA	NA	NA	NA
LXA4	0.219417	-0.135248	0.403662	0.190188	0.469597
LXA5	NA	NA	NA	NA	NA
PD1	0.801496	0.965952	-0.678864	-0.568124	-0.711238
PGA2	-0.0504011	-0.219165	0.662683	0.484419	0.712151
PGD2	-0.0281861	-0.286982	0.614303	0.414093	0.672793
PGD3	NA	NA	NA	NA	NA
PGE1	NA	NA	NA	NA	NA
PGE2	0.225595	-0.0774713	0.422204	0.221341	0.482983
PGF1a	NA	NA	NA	NA	NA
PGF2a	-0.587494	-0.656637	0.900729	0.758341	0.936888
PGJ2	-0.0436667	-0.0633337	0.692462	0.556261	0.725679
RvD4	0.0215042	0.675424	-0.230036	0.0248888	-0.318104
RvD5	NA	NA	NA	NA	NA
RvE3	NA	NA	NA	NA	NA
tetranor 12-HETE	NA	NA	NA	NA	NA
tetranor PGEM	NA	NA	NA	NA	NA
TXB2	-0.0241932	0.0555908	0.68512	0.580852	0.706589
TXB3	-0.0621876	-0.180828	0.68486	0.519681	0.729101

## Sheet: Cortex_Subacute_p
rowname	COX2	Cyp1b1	HO1	Hsp70	iNOS
10-HDoHE	0.184562	0.995716	0.323776	0.448137	0.0374879
10(11)-EpDPE	0.731624	0.252961	0.656727	0.188752	0.754295
10S,17S-DiHDoHE	0.35478	0.409115	0.0278427	0.374873	0.157317
11-HDoHE	0.753173	0.485406	0.166228	0.898158	0.600553
11-HEPE	NA	NA	NA	NA	NA
11-HETE	0.0837697	0.405016	0.349541	0.142385	0.357071
11,12-DiHETrE	0.0919391	0.572798	0.0628739	0.824556	0.260645
11,12-EpETE	NA	NA	NA	NA	NA
11,12-EpETrE	0.676464	0.269903	0.562199	0.238907	0.728213
11(R)-HEDE	NA	NA	NA	NA	NA
11dh-2,3-dinor TXB2	NA	NA	NA	NA	NA
11dh-TXB2	NA	NA	NA	NA	NA
12-HEPE	NA	NA	NA	NA	NA
12-HETE	0.590764	0.354666	0.598636	0.342042	0.316177
12-OxoETE	0.705752	0.175409	0.695025	0.0725987	0.566361
12-OxoLTB4	NA	NA	NA	NA	NA
12(13)-DiHOME	NA	NA	NA	NA	NA
12(13)-EpOME	0.967242	0.253852	0.681793	0.256812	0.991467
12(S)-HHTrE	0.0905732	0.463624	0.280187	0.248657	0.22788
13-HDoHE	0.817088	0.46326	0.263138	0.305399	0.426439
13-HODE	0.0304249	0.974635	0.131595	0.134577	0.021197
13-OxoODE	0.23006	0.943486	0.0342687	0.0412224	0.17292
13,14dh-15k-PGD2	0.96856	0.203133	0.638754	0.655238	0.642211
13,14dh-15k-PGE1	NA	NA	NA	NA	NA
13,14dh-15k-PGE2	NA	0.906829	NA	0.40971	0.470823
13,14dh-15k-PGF2a	NA	NA	NA	NA	NA
13,14dhPGE1	NA	NA	NA	NA	NA
13(14)-EpDPE	0.694623	0.351724	0.566669	0.259375	0.655238
13(S)-HOTrE	NA	NA	NA	NA	NA
13(S)-HOTrE(g)	NA	NA	NA	NA	NA
14-HDoHE	0.102911	0.0456462	0.240452	0.941305	0.130804
14,15-DiHETrE	0.171243	0.627807	0.00642329	0.33738	0.145611
14,15-EpETE	0.280013	0.196006	0.738076	0.222162	0.99976
14,15-EpETrE	0.698953	0.25756	0.62208	0.212917	0.6974
15-epi LXA4	NA	NA	NA	NA	NA
15-HETE	0.0221926	0.42383	0.12678	0.408885	0.00294579
15-keto PGE1	NA	NA	NA	NA	NA
15-keto PGE2	NA	NA	NA	NA	NA
15-keto PGF2a	NA	0.906829	NA	0.40971	0.470823
15-oxo LXA4	NA	NA	NA	NA	NA
15-OxoEDE	NA	NA	NA	NA	NA
15-OxoETE	0.917429	0.274377	0.235422	0.0760517	0.916034
15(S)-HEDE	NA	NA	NA	NA	NA
15(S)-HEPE	NA	NA	NA	NA	NA
15d-D12,14-PGJ2	NA	NA	NA	NA	NA
15d-D12,14-PGJ3	NA	NA	NA	NA	NA
16-HDoHE	0.402645	0.418408	0.764588	0.442126	0.481645
16(17)-EpDPE	0.757282	0.431875	0.55703	0.265986	0.741113
17-HDoHE	0.377275	0.953977	0.0324678	0.249814	0.119217
17-oxoRvD1	NA	NA	NA	NA	NA
17,18-EpETE	NA	NA	NA	NA	NA
18-carboxy dinor LTB4	NA	NA	NA	NA	NA
18-HEPE	NA	NA	NA	NA	NA
19,20-DiHDoPE	0.0529295	0.8735	0.178415	0.777294	0.273914
19(20)-EpDPE	0.781879	0.326721	0.659532	0.190712	0.784555
19(R)-OH PGF2a & 20-OH PGF2a	NA	NA	NA	NA	NA
2,3-dinor PGE1	NA	NA	NA	NA	NA
2,3-dinor TXB2	NA	NA	NA	NA	NA
20-COOH LTB4	NA	NA	NA	NA	NA
20-HDoHE	0.0375728	0.320838	0.129972	0.474513	0.00132618
20-HETE	0.703272	0.208879	0.676479	0.174802	0.774928
4-HDoHE	0.906142	0.926918	0.998883	0.787797	0.395931
4,17-DiHDoHE	0.0458681	0.941431	0.434943	0.500808	0.0315644
5-HEPE	NA	NA	NA	NA	NA
5-HETE	0.282283	0.667028	0.0497927	0.0382848	0.232018
5-oxoETE	0.985012	0.140755	0.742309	0.1033	0.707626
5,6-DiHETE(EPA)	NA	NA	NA	NA	NA
5,6-DiHETrE	0.646013	0.295146	0.902467	0.0858614	0.965292
5,6-EpETrE	0.96856	0.997528	0.439899	0.432605	0.797262
5(S)-HETrE	NA	NA	NA	NA	NA
5(S),12(S)-DiHETE	NA	NA	NA	NA	NA
5(S),15(S)-DiHETE	NA	NA	NA	NA	NA
6-keto PGE1	NA	NA	NA	NA	NA
6,15-diketo PGFa	NA	NA	NA	NA	NA
6kPGF1a	NA	NA	NA	NA	NA
7-HDoHE	0.0164478	0.306912	0.685559	0.204292	0.305899
7(8)-EpDPE	0.745864	0.364608	0.783177	0.148342	0.696705
7(S)-Maresin1	NA	NA	NA	NA	NA
8-HDoHE	0.753173	0.485406	0.166228	0.898158	0.600553
8-HEPE	NA	NA	NA	NA	NA
8-HETE	0.106476	0.767705	0.451994	0.602558	0.123412
8-isoPGF2a & 11bPGF2a	NA	NA	NA	NA	NA
8-oxoRvD1	0.251506	0.0395254	0.881975	0.433727	0.952421
8,9-DiHETrE	0.31501	0.625196	0.199468	0.562495	0.702518
8,9-EpETE	NA	NA	NA	NA	NA
8,9-EpETrE	0.102435	0.214943	0.477697	0.310439	0.56886
8(S)-HETrE	0.478112	0.874598	0.931825	0.280394	0.423336
8(S),15(S)-DiHETE	0.2346	0.734984	0.380273	0.839751	0.0313516
9-HEPE	NA	NA	NA	NA	NA
9-HETE	0.115542	0.737269	0.279828	0.512281	0.156787
9-HODE	0.236799	0.841547	0.189553	0.569266	0.0330271
9-OxoODE	0.0788447	0.20299	0.706461	0.195084	0.510758
9-OxoOTrE	NA	NA	NA	NA	NA
9,10-DiHOME	NA	NA	NA	NA	NA
9(10)-EpOME	0.927437	0.326094	0.599624	0.261812	0.926796
9(S)-HOTrE	NA	NA	NA	NA	NA
Bicyclo PGE1	NA	NA	NA	NA	NA
BicycLOX PGE2	NA	NA	NA	NA	NA
D12-PGJ2	NA	NA	NA	NA	NA
D17-PGE1	0.96856	0.365472	0.54595	0.521396	0.531361
iPF-VI	0.96856	0.185256	0.829366	0.974021	0.688886
LTB4	0.576225	0.122737	0.612469	0.32926	0.401473
LTB5	NA	NA	NA	NA	NA
LXA4	0.313235	0.885137	0.0152416	0.085124	0.280272
LXA5	NA	NA	NA	NA	NA
PD1	0.96856	0.203133	0.638754	0.655238	0.642211
PGA2	0.919686	0.898605	0.124818	0.837652	0.805313
PGD2	0.96856	0.203133	0.638754	0.655238	0.642211
PGD3	NA	NA	NA	NA	NA
PGE1	NA	0.906829	NA	0.40971	0.470823
PGE2	0.313235	0.315469	0.0714843	0.271592	0.188951
PGF1a	NA	NA	NA	NA	NA
PGF2a	0.96856	0.268078	0.54595	0.829764	0.790442
PGJ2	NA	NA	NA	NA	NA
RvD4	0.576225	0.122737	0.612469	0.32926	0.401473
RvD5	NA	NA	NA	NA	NA
RvE3	NA	NA	NA	NA	NA
tetranor 12-HETE	0.585225	0.247873	0.917554	0.43105	0.199161
tetranor PGEM	NA	NA	NA	NA	NA
TXB2	0.576225	0.122737	0.612469	0.32926	0.401473
TXB3	NA	NA	NA	NA	NA

## Sheet: Cortex_Subacute_r
rowname	COX2	Cyp1b1	HO1	Hsp70	iNOS
10-HDoHE	-0.815438	0.00285593	0.562337	-0.387269	-0.837446
10(11)-EpDPE	-0.268376	0.555016	0.273037	0.620447	-0.165309
10S,17S-DiHDoHE	0.64522	-0.418325	-0.917991	0.446404	0.655805
11-HDoHE	-0.246827	0.35841	0.724498	-0.0679995	-0.273087
11-HEPE	NA	NA	NA	NA	NA
11-HETE	-0.91623	-0.421643	0.538102	-0.673641	-0.461352
11,12-DiHETrE	0.908061	-0.293204	-0.857961	0.117504	0.547655
11,12-EpETE	NA	NA	NA	NA	NA
11,12-EpETrE	-0.323536	0.538899	0.351208	0.568708	-0.183242
11(R)-HEDE	NA	NA	NA	NA	NA
11dh-2,3-dinor TXB2	NA	NA	NA	NA	NA
11dh-TXB2	NA	NA	NA	NA	NA
12-HEPE	NA	NA	NA	NA	NA
12-HETE	0.409236	-0.463391	0.320822	-0.474178	0.496739
12-OxoETE	0.294248	-0.635128	0.241907	-0.771096	0.297905
12-OxoLTB4	NA	NA	NA	NA	NA
12(13)-DiHOME	NA	NA	NA	NA	NA
12(13)-EpOME	0.032758	0.554158	0.252632	0.551316	-0.00568892
12(S)-HHTrE	0.909427	0.375188	-0.604496	0.559176	0.579674
13-HDoHE	-0.182912	-0.375471	0.621444	-0.506339	-0.404423
13-HODE	0.969575	-0.0169116	-0.765282	0.683287	0.878645
13-OxoODE	0.76994	0.0376938	-0.905695	0.829297	0.637918
13,14dh-15k-PGD2	-0.0314404	0.605094	0.287744	0.234119	-0.243329
13,14dh-15k-PGE1	NA	NA	NA	NA	NA
13,14dh-15k-PGE2	NA	-0.0621939	NA	-0.417844	-0.369617
13,14dh-15k-PGF2a	NA	NA	NA	NA	NA
13,14dhPGE1	NA	NA	NA	NA	NA
13(14)-EpDPE	-0.305377	0.465892	0.347461	0.548866	-0.234119
13(S)-HOTrE	NA	NA	NA	NA	NA
13(S)-HOTrE(g)	NA	NA	NA	NA	NA
14-HDoHE	0.897089	-0.820077	-0.64446	-0.03915	0.688034
14,15-DiHETrE	0.828757	-0.253563	-0.969313	0.478197	0.669722
14,15-EpETE	-0.719987	0.612645	0.207207	0.585445	-0.00015989
14,15-EpETrE	-0.301047	0.5506	0.301447	0.594903	-0.204587
15-epi LXA4	NA	NA	NA	NA	NA
15-HETE	0.977807	-0.406505	-0.771189	0.418511	0.955351
15-keto PGE1	NA	NA	NA	NA	NA
15-keto PGE2	NA	NA	NA	NA	NA
15-keto PGF2a	NA	-0.0621939	NA	-0.417844	-0.369617
15-oxo LXA4	NA	NA	NA	NA	NA
15-OxoEDE	NA	NA	NA	NA	NA
15-OxoETE	0.0825712	0.534709	-0.649641	0.765478	-0.0560359
15(S)-HEDE	NA	NA	NA	NA	NA
15(S)-HEPE	NA	NA	NA	NA	NA
15d-D12,14-PGJ2	NA	NA	NA	NA	NA
15d-D12,14-PGJ3	NA	NA	NA	NA	NA
16-HDoHE	0.597355	-0.410844	0.185969	-0.391993	0.36129
16(17)-EpDPE	-0.242718	0.4001	0.355547	0.542589	-0.174358
17-HDoHE	0.622725	0.0306915	-0.90906	0.558054	0.702997
17-oxoRvD1	NA	NA	NA	NA	NA
17,18-EpETE	NA	NA	NA	NA	NA
18-carboxy dinor LTB4	NA	NA	NA	NA	NA
18-HEPE	NA	NA	NA	NA	NA
19,20-DiHDoPE	0.947071	-0.0845347	-0.710754	0.149586	0.535141
19(20)-EpDPE	-0.218121	0.487463	0.270748	0.618326	-0.144639
19(R)-OH PGF2a & 20-OH PGF2a	NA	NA	NA	NA	NA
2,3-dinor PGE1	NA	NA	NA	NA	NA
2,3-dinor TXB2	NA	NA	NA	NA	NA
20-COOH LTB4	NA	NA	NA	NA	NA
20-HDoHE	0.962427	-0.492624	-0.767266	0.366771	0.970117
20-HETE	-0.296728	0.599085	0.256949	0.635808	-0.1512
4-HDoHE	0.0938585	0.04876	-0.0008773	-0.142432	0.429037
4,17-DiHDoHE	0.954132	-0.0390659	-0.460649	0.346684	0.851201
5-HEPE	NA	NA	NA	NA	NA
5-HETE	-0.717717	-0.22582	0.87868	-0.835676	-0.575535
5-oxoETE	-0.0149885	0.675636	-0.20381	0.724633	0.197483
5,6-DiHETE(EPA)	NA	NA	NA	NA	NA
5,6-DiHETrE	0.353987	-0.51559	0.0766775	-0.750116	0.0231425
5,6-EpETrE	-0.0314404	0.00164782	0.456269	0.39952	0.135997
5(S)-HETrE	NA	NA	NA	NA	NA
5(S),12(S)-DiHETE	NA	NA	NA	NA	NA
5(S),15(S)-DiHETE	NA	NA	NA	NA	NA
6-keto PGE1	NA	NA	NA	NA	NA
6,15-diketo PGFa	NA	NA	NA	NA	NA
6kPGF1a	NA	NA	NA	NA	NA
7-HDoHE	-0.983552	-0.504983	0.249577	-0.603877	-0.505891
7(8)-EpDPE	-0.254136	0.454992	0.171132	0.666434	-0.205071
7(S)-Maresin1	NA	NA	NA	NA	NA
8-HDoHE	-0.246827	0.35841	0.724498	-0.0679995	-0.273087
8-HEPE	NA	NA	NA	NA	NA
8-HETE	-0.893524	-0.156132	0.445626	-0.271643	-0.697509
8-isoPGF2a & 11bPGF2a	NA	NA	NA	NA	NA
8-oxoRvD1	-0.748494	0.832955	0.0928299	0.39863	-0.0317301
8,9-DiHETrE	0.68499	-0.255424	-0.687624	-0.300736	0.20103
8,9-EpETE	NA	NA	NA	NA	NA
8,9-EpETrE	-0.897565	-0.592816	0.423213	-0.501834	-0.296078
8(S)-HETrE	-0.521888	-0.0837973	-0.0535698	-0.529115	-0.406899
8(S),15(S)-DiHETE	-0.7654	0.178576	0.509762	-0.107244	-0.851717
9-HEPE	NA	NA	NA	NA	NA
9-HETE	-0.884458	-0.177003	0.60485	-0.33802	-0.656425
9-HODE	0.763201	-0.106033	-0.698427	0.295782	0.847699
9-OxoODE	0.921155	0.605244	-0.232662	0.61363	0.339167
9-OxoOTrE	NA	NA	NA	NA	NA
9,10-DiHOME	NA	NA	NA	NA	NA
9(10)-EpOME	-0.0725633	0.488012	0.320003	0.546545	-0.0488415
9(S)-HOTrE	NA	NA	NA	NA	NA
Bicyclo PGE1	NA	NA	NA	NA	NA
BicycLOX PGE2	NA	NA	NA	NA	NA
D12-PGJ2	NA	NA	NA	NA	NA
D17-PGE1	-0.0314404	-0.454265	0.364876	-0.331177	-0.323735
iPF-VI	-0.0314404	-0.624251	0.134422	0.0173207	0.210519
LTB4	0.423775	-0.698387	-0.309375	-0.485246	0.42452
LTB5	NA	NA	NA	NA	NA
LXA4	-0.686765	-0.076726	0.945274	-0.751242	-0.529228
LXA5	NA	NA	NA	NA	NA
PD1	-0.0314404	0.605094	0.287744	0.234119	-0.243329
PGA2	0.0803137	-0.0676999	-0.773616	0.10866	-0.130533
PGD2	-0.0314404	0.605094	0.287744	0.234119	-0.243329
PGD3	NA	NA	NA	NA	NA
PGE1	NA	-0.0621939	NA	-0.417844	-0.369617
PGE2	-0.686765	0.497366	0.845062	-0.537314	-0.620231
PGF1a	NA	NA	NA	NA	NA
PGF2a	-0.0314404	-0.540616	0.364876	-0.113984	-0.140632
PGJ2	NA	NA	NA	NA	NA
RvD4	0.423775	-0.698387	-0.309375	-0.485246	0.42452
RvD5	NA	NA	NA	NA	NA
RvE3	NA	NA	NA	NA	NA
tetranor 12-HETE	0.414775	-0.559937	0.0647987	-0.400754	0.609289
tetranor PGEM	NA	NA	NA	NA	NA
TXB2	0.423775	-0.698387	-0.309375	-0.485246	0.42452
TXB3	NA	NA	NA	NA	NA
